# Supplementary material for: Parity predisposes breasts to the oncogenic action of PAPP-A and activation of the collagen receptor DDR2
Source: Breast Cancer Res. 2019 May 2;21:56. doi: 10.1186/s13058-019-1142-z (PMC6498606; doi:10.1186/s13058-019-1142-z)
Supplement: Supplementary file 5 — Table S1. LIMMA differential gene expression analysis PAPP-A/SNAI1/COL1A1 gene signature: complete data on differential gene expression analysis on PAPP-A/SNAI1/COL1A1-high vs. PAPP-A/SNAI1/COL1A1-low patient groups. Each row is one gene (indicated by each probe used), and each column is as labeled. (XLS 9760 kb) [file 13058_2019_1142_MOESM5_ESM.xls]

## Sheet: ES_LIMMA_3gene.csv
Supplement Table 1: LIMMA Differential Gene Expression Analysis PAPP-A/SNAI1/COL1A1 Gene Signature
Probe	adj.P.Val	P.Value	t	B	logFC	Gene.symbol	Gene.title
204320_at	2.51e-10	8.5e-13	-7.447	18.5908	-1.61061	COL11A1	collagen type XI alpha 1 chain
37892_at	6.45e-11	1.79e-13	-7.68458	20.0897	-1.595	COL11A1	collagen type XI alpha 1 chain
229271_x_at	4.47e-10	1.63e-12	-7.34614	17.9645	-1.52624	COL11A1	collagen type XI alpha 1 chain
232453_at	1.49e-11	3.05e-14	-7.94944	21.7986	-1.45311
205959_at	1.8e-07	1.38e-09	-6.2357	11.4893	-1.3532	MMP13	matrix metallopeptidase 13
219480_at	9.44e-23	1.73e-27	-11.9279	51.2927	-1.29248	SNAI1	snail family transcriptional repressor 1
205916_at	0.0402	0.00365	-2.92782	-2.39058	-1.21028	S100A7	S100 calcium binding protein A7
228703_at	1.43e-10	4.51e-13	-7.54444	19.2016	-1.20439	P4HA3	prolyl 4-hydroxylase subunit alpha 3
223278_at	2.94e-09	1.37e-11	-7.00903	15.9157	-1.19289	GJB2	gap junction protein beta 2
213909_at	1.28e-11	2.41e-14	-7.98426	22.0261	-1.19023	LRRC15	leucine rich repeat containing 15
223121_s_at	6.19e-11	1.7e-13	-7.69273	20.1417	-1.18965	SFRP2	secreted frizzled related protein 2
203716_s_at	1.09e-07	7.83e-10	-6.3349	12.0349	-1.18537	DPP4	dipeptidyl peptidase 4
236044_at	5.4e-14	2.77e-17	-8.94595	28.5611	-1.16783	PLPP4	phospholipid phosphatase 4
212942_s_at	4.12e-08	2.58e-10	-6.52464	13.097	-1.16052	CEMIP	cell migration inducing hyaluronan binding protein
205582_s_at	3.39e-07	2.91e-09	-6.10459	10.7785	-1.15987	GGT5	gamma-glutamyltransferase 5
205941_s_at	1.95e-09	8.42e-12	-7.08726	16.3849	-1.15903	COL10A1	collagen type X alpha 1 chain
226930_at	2.83e-15	4.14e-19	-9.51296	32.6224	-1.14495	FNDC1	fibronectin type III domain containing 1
204456_s_at	9.84e-07	9.68e-09	-5.8879	9.6302	-1.14372	GAS1	growth arrest specific 1
218468_s_at	1.52e-11	3.14e-14	-7.94498	21.7695	-1.10886	GREM1	gremlin 1, DAN family BMP antagonist
201262_s_at	5.16e-09	2.46e-11	-6.91484	15.3559	-1.10775	BGN	biglycan
206439_at	0.000659	1.68e-05	-4.36803	2.56051	-1.10581	EPYC	epiphycan
202997_s_at	2.49e-07	2.03e-09	-6.16844	11.1232	-1.10496	LOXL2	lysyl oxidase like 2
204475_at	0.00252	8.87e-05	-3.96909	1.01005	-1.09612	MMP1	matrix metallopeptidase 1
217428_s_at	1.11e-08	5.97e-11	-6.76949	14.5029	-1.08277	COL10A1	collagen type X alpha 1 chain
229479_at	8.95e-11	2.62e-13	-7.62728	19.7252	-1.08109
212489_at	4.35e-16	3.99e-20	-9.82096	34.8869	-1.07818	COL5A1	collagen type V alpha 1 chain
210511_s_at	6.17e-13	5.12e-16	-8.53964	25.743	-1.0762	INHBA	inhibin beta A subunit
232805_at	1.11e-07	8e-10	-6.33114	12.0141	-1.06806
230275_at	2.38e-10	8e-13	-7.4565	18.6501	-1.05607	ARSI	arylsulfatase family member I
213764_s_at	2.21e-08	1.25e-10	-6.64635	13.791	-1.05411	MFAP5	microfibrillar associated protein 5
236859_at	1.83e-09	7.88e-12	-7.09781	16.4485	-1.05366	RUNX2	runt related transcription factor 2
201981_at	3.01e-19	1.1e-23	-10.8626	42.8156	-1.05034	PAPPA	pappalysin 1
219087_at	7.16e-08	4.89e-10	-6.41597	12.4858	-1.04369	ASPN	asporin
224396_s_at	8.84e-07	8.58e-09	-5.90987	9.74512	-1.03851	ASPN	asporin
213381_at	2.34e-06	2.55e-08	-5.70904	8.70756	-1.03517	VSTM4	V-set and transmembrane domain containing 4
213765_at	9.77e-10	3.88e-12	-7.21013	17.1295	-1.03274	MFAP5	microfibrillar associated protein 5
213640_s_at	1.6e-06	1.66e-08	-5.78896	9.11696	-1.02097	LOX	lysyl oxidase
212488_at	5.8e-16	6.83e-20	-9.7505	34.3654	-1.01656	COL5A1	collagen type V alpha 1 chain
235417_at	7.92e-06	1.01e-07	-5.44654	7.39569	-1.01512	SPOCD1	SPOC domain containing 1
212670_at	2.64e-06	2.94e-08	-5.68206	8.57039	-1.01265	ELN	elastin
203325_s_at	3.1e-16	2.27e-20	-9.89418	35.4309	-1.01132	COL5A1	collagen type V alpha 1 chain
218469_at	6.26e-11	1.73e-13	-7.69	20.1242	-1.01087	GREM1	gremlin 1, DAN family BMP antagonist
232458_at	4.24e-12	6.36e-15	-8.17889	23.3102	-1.01008	COL3A1	collagen type III alpha 1 chain
1555102_at	1.96e-05	2.8e-07	-5.24555	6.426	-1.00715	FGF7	fibroblast growth factor 7
204338_s_at	3.58e-06	4.12e-08	-5.61813	8.2475	-1.00643	RGS4	regulator of G-protein signaling 4
217430_x_at	5.16e-09	2.45e-11	-6.91552	15.3599	-1.00173	COL1A1	collagen type I alpha 1 chain
214702_at	1.79e-11	3.79e-14	-7.9171	21.5878	-0.995161	FN1	fibronectin 1
229125_at	3.52e-05	5.51e-07	-5.10908	5.78507	-0.993004	KANK4	KN motif and ankyrin repeat domains 4
226311_at	1.54e-14	5.91e-18	-9.15663	30.0533	-0.992766	ADAMTS2	ADAM metallopeptidase with thrombospondin type 1 motif 2
202311_s_at	6.35e-13	5.7e-16	-8.52442	25.639	-0.992406	COL1A1	collagen type I alpha 1 chain
221730_at	5.8e-16	7.43e-20	-9.73949	34.2841	-0.989632	COL5A2	collagen type V alpha 2 chain
219655_at	3.9e-08	2.43e-10	-6.53489	13.1551	-0.988682	SUGCT	succinyl-CoA:glutarate-CoA transferase
203876_s_at	1.55e-05	2.15e-07	-5.29781	6.67521	-0.985707	MMP11	matrix metallopeptidase 11
226237_at	2.85e-11	6.67e-14	-7.83317	21.0435	-0.982476	COL8A1	collagen type VIII alpha 1 chain
227059_at	4.38e-11	1.11e-13	-7.75742	20.5557	-0.97793	GPC6	glypican 6
211062_s_at	4.12e-08	2.6e-10	-6.52377	13.0921	-0.965719	GPR78///CPZ	G protein-coupled receptor 78///carboxypeptidase Z
229218_at	1.38e-12	1.8e-15	-8.36115	24.5309	-0.965191	COL1A2	collagen type I alpha 2 chain
202917_s_at	0.0167	0.00104	-3.30786	-1.26031	-0.962222	S100A8	S100 calcium binding protein A8
211312_s_at	3.53e-07	3.06e-09	-6.09587	10.7317	-0.961247	WISP1	WNT1 inducible signaling pathway protein 1
214701_s_at	1.54e-09	6.53e-12	-7.12782	16.6297	-0.958729	FN1	fibronectin 1
206067_s_at	0.00203	6.72e-05	-4.03789	1.26791	-0.957575	WT1	Wilms tumor 1
202952_s_at	4.46e-14	2.12e-17	-8.9823	28.8171	-0.953489	ADAM12	ADAM metallopeptidase domain 12
1552288_at	2.42e-07	1.94e-09	-6.17668	11.1679	-0.949418	CILP2	cartilage intermediate layer protein 2
227140_at	8.69e-12	1.53e-14	-8.05071	22.4622	-0.942804	INHBA	inhibin beta A subunit
1555778_a_at	1.1e-11	2e-14	-8.01141	22.204	-0.939358	POSTN	periostin
203083_at	4.76e-13	3.57e-16	-8.59034	26.0902	-0.936703	THBS2	thrombospondin 2
214981_at	1.43e-07	1.06e-09	-6.28266	11.7468	-0.935951	POSTN	periostin
215446_s_at	1.06e-14	2.29e-18	-9.2844	30.9681	-0.935457	LOX	lysyl oxidase
213994_s_at	1.24e-09	5.07e-12	-7.16794	16.8728	-0.926392	SPON1	spondin 1
219612_s_at	0.0186	0.00122	-3.26164	-1.40465	-0.926358	FGG	fibrinogen gamma chain
202410_x_at	7.42e-05	1.29e-06	-4.93366	4.98241	-0.925838	INS-IGF2///IGF2	INS-IGF2 readthrough///insulin like growth factor 2
206326_at	0.000102	1.86e-06	-4.85566	4.63319	-0.922845	GRP	gastrin releasing peptide
236028_at	0.0105	0.00055	-3.48974	-0.673819	-0.922274	IBSP	integrin binding sialoprotein
228481_at	2.46e-09	1.1e-11	-7.04415	16.1259	-0.921449
209436_at	1.91e-11	4.16e-14	-7.90352	21.4995	-0.917062	SPON1	spondin 1
223122_s_at	6.19e-10	2.34e-12	-7.29001	17.6185	-0.915531	SFRP2	secreted frizzled related protein 2
215646_s_at	1.22e-12	1.54e-15	-8.38311	24.6792	-0.91523	VCAN	versican
220356_at	2.89e-08	1.71e-10	-6.5944	13.4936	-0.915146	CORIN	corin, serine peptidase
226777_at	1.13e-12	1.33e-15	-8.40422	24.8219	-0.914746	ADAM12	ADAM metallopeptidase domain 12
214043_at	8.08e-11	2.34e-13	-7.64462	19.8353	-0.914382	PTPRD	protein tyrosine phosphatase, receptor type D
225681_at	1.89e-13	1.14e-16	-8.75002	27.1922	-0.914263	CTHRC1	collagen triple helix repeat containing 1
233109_at	6.78e-10	2.62e-12	-7.272	17.5079	-0.909612	COL12A1	collagen type XII alpha 1 chain
205792_at	0.00127	3.76e-05	-4.17922	1.81012	-0.901974	WISP2	WNT1 inducible signaling pathway protein 2
1554195_a_at	0.000331	7.41e-06	-4.55461	3.33089	-0.901633	C5orf46	chromosome 5 open reading frame 46
213993_at	2.6e-09	1.18e-11	-7.03311	16.0598	-0.90043	SPON1	spondin 1
231766_s_at	1.87e-08	1.04e-10	-6.67748	13.97	-0.894219	COL12A1	collagen type XII alpha 1 chain
213790_at	8.95e-11	2.62e-13	-7.62719	19.7246	-0.888773	ADAM12	ADAM metallopeptidase domain 12
1552289_a_at	7.65e-10	2.98e-12	-7.25171	17.3836	-0.885908	CILP2	cartilage intermediate layer protein 2
202765_s_at	3.5e-11	8.4e-14	-7.79865	20.8208	-0.885738	FBN1	fibrillin 1
240460_at	3.33e-11	7.92e-14	-7.80744	20.8775	-0.880485	LOC101929122	uncharacterized LOC101929122
211571_s_at	5.71e-12	9.41e-15	-8.12183	22.9317	-0.878783	VCAN	versican
214461_at	0.0454	0.00438	-2.86906	-2.5537	-0.8762	LBP	lipopolysaccharide binding protein
223730_at	4.37e-05	7.06e-07	-5.05804	5.54904	-0.874108	GPC6	glypican 6
233090_at	1.1e-10	3.27e-13	-7.59346	19.5109	-0.873419
232268_at	4.45e-14	2e-17	-8.99054	28.8752	-0.871888
209758_s_at	2.16e-10	7.12e-13	-7.47436	18.7617	-0.871073	MFAP5	microfibrillar associated protein 5
203878_s_at	8.4e-07	8.1e-09	-5.92033	9.79997	-0.870148	MMP11	matrix metallopeptidase 11
229554_at	1.21e-12	1.45e-15	-8.3921	24.7399	-0.869939	LUM	lumican
1561123_at	2.96e-07	2.48e-09	-6.13323	10.9328	-0.869568
231879_at	4.47e-10	1.62e-12	-7.34684	17.9688	-0.869549	COL12A1	collagen type XII alpha 1 chain
219434_at	1.72e-05	2.42e-07	-5.2745	6.56381	-0.867336	TREM1	triggering receptor expressed on myeloid cells 1
235629_at	3.07e-12	4.5e-15	-8.22894	23.6436	-0.865083
241780_at	2.21e-11	5.05e-14	-7.87472	21.3125	-0.86449
225664_at	1.15e-11	2.1e-14	-8.00404	22.1556	-0.863815	COL12A1	collagen type XII alpha 1 chain
222288_at	1.26e-08	6.86e-11	-6.74667	14.3702	-0.860871
221729_at	2.03e-14	8.56e-18	-9.10629	29.6949	-0.859758	COL5A2	collagen type V alpha 2 chain
212937_s_at	3.46e-05	5.4e-07	-5.11298	5.80322	-0.858137	COL6A1	collagen type VI alpha 1 chain
239261_s_at	7.56e-05	1.32e-06	-4.92796	4.95672	-0.85744	CORIN	corin, serine peptidase
204938_s_at	3.19e-05	4.93e-07	-5.13162	5.88993	-0.856219	PLN	phospholamban
201792_at	1.22e-12	1.51e-15	-8.38577	24.6971	-0.853446	AEBP1	AE binding protein 1
203417_at	8.69e-12	1.56e-14	-8.04812	22.4452	-0.851172	MFAP2	microfibrillar associated protein 2
219523_s_at	2.46e-09	1.09e-11	-7.04533	16.1329	-0.851058	TENM3	teneurin transmembrane protein 3
231559_at	3.9e-06	4.55e-08	-5.59938	8.15335	-0.850526	NNMT	nicotinamide N-methyltransferase
224506_s_at	1.01e-05	1.34e-07	-5.39108	7.12509	-0.848381	PLPP7	phospholipid phosphatase 7 (inactive)
213362_at	1.59e-09	6.78e-12	-7.12173	16.5929	-0.843681	PTPRD	protein tyrosine phosphatase, receptor type D
236179_at	6.18e-11	1.69e-13	-7.69406	20.1502	-0.842223	CDH11	cadherin 11
203535_at	0.0208	0.00142	-3.21785	-1.53969	-0.840387	S100A9	S100 calcium binding protein A9
215077_at	2.65e-09	1.21e-11	-7.02946	16.0379	-0.840119	COL3A1	collagen type III alpha 1 chain
205713_s_at	3.66e-05	5.76e-07	-5.09985	5.74224	-0.839057	COMP	cartilage oligomeric matrix protein
202766_s_at	1.38e-14	4.81e-18	-9.18442	30.2516	-0.838871	FBN1	fibrillin 1
231432_at	0.00486	0.000203	-3.75753	0.242423	-0.836917
227061_at	1.23e-05	1.67e-07	-5.34769	6.91498	-0.835772	LINC01279	long intergenic non-protein coding RNA 1279
211668_s_at	4.31e-12	6.62e-15	-8.173	23.271	-0.835568	PLAU	plasminogen activator, urokinase
239260_at	3.3e-07	2.81e-09	-6.11057	10.8107	-0.834901	CORIN	corin, serine peptidase
241864_x_at	8.45e-08	5.9e-10	-6.38382	12.3064	-0.834764
209496_at	7.92e-11	2.26e-13	-7.64957	19.8667	-0.834386	RARRES2	retinoic acid receptor responder 2
204052_s_at	2.34e-06	2.55e-08	-5.70881	8.70638	-0.834302	SFRP4	secreted frizzled related protein 4
235371_at	5.98e-09	2.9e-11	-6.88769	15.1955	-0.833019	GXYLT2	glucoside xylosyltransferase 2
223571_at	5.58e-05	9.27e-07	-5.00178	5.29125	-0.832378	C1QTNF6	C1q and tumor necrosis factor related protein 6
226618_at	0.000185	3.72e-06	-4.70691	3.98065	-0.829475	UBE2QL1	ubiquitin conjugating enzyme E2 Q family like 1
205574_x_at	7.55e-17	4.15e-21	-10.114	37.0765	-0.828309	BMP1	bone morphogenetic protein 1
217279_x_at	1.88e-05	2.67e-07	-5.25525	6.47211	-0.827947	MMP14	matrix metallopeptidase 14
1568603_at	0.00157	4.92e-05	-4.11413	1.55831	-0.825474	CADPS	calcium dependent secretion activator
205479_s_at	1.71e-12	2.29e-15	-8.32655	24.2978	-0.824573	PLAU	plasminogen activator, urokinase
202768_at	0.00128	3.81e-05	-4.17551	1.79567	-0.823915	FOSB	FosB proto-oncogene, AP-1 transcription factor subunit
209955_s_at	1.53e-14	5.59e-18	-9.16418	30.1071	-0.823294	FAP	fibroblast activation protein alpha
233947_s_at	6.35e-05	1.08e-06	-4.97012	5.14724	-0.820158	TBX5-AS1	TBX5 antisense RNA 1
233335_at	0.000161	3.17e-06	-4.7412	4.12951	-0.820027	ITGA11	integrin subunit alpha 11
204619_s_at	3.81e-11	9.35e-14	-7.7826	20.7175	-0.818788	VCAN	versican
202827_s_at	2.48e-09	1.12e-11	-7.04228	16.1147	-0.818238	MMP14	matrix metallopeptidase 14
238852_at	1.99e-13	1.24e-16	-8.73831	27.1109	-0.817969	PRRX1	paired related homeobox 1
228367_at	6.85e-10	2.66e-12	-7.26961	17.4933	-0.814167	ALPK2	alpha kinase 2
226695_at	1.06e-14	2.69e-18	-9.26276	30.8126	-0.813419	PRRX1	paired related homeobox 1
220093_at	0.000288	6.29e-06	-4.59119	3.48524	-0.813196	ANTXR1	anthrax toxin receptor 1
225242_s_at	6.05e-09	2.95e-11	-6.88515	15.1805	-0.811771	CCDC80	coiled-coil domain containing 80
237292_at	1.36e-07	1e-09	-6.29237	11.8001	-0.811087	DPYSL3	dihydropyrimidinase like 3
204114_at	1.06e-14	3.2e-18	-9.23962	30.6466	-0.809192	NID2	nidogen 2
209156_s_at	1.37e-14	4.52e-18	-9.19297	30.3127	-0.807839	COL6A2	collagen type VI alpha 2 chain
227070_at	5.63e-11	1.49e-13	-7.71222	20.2661	-0.803663	GLT8D2	glycosyltransferase 8 domain containing 2
207173_x_at	1.13e-12	1.32e-15	-8.40532	24.8294	-0.801861	CDH11	cadherin 11
229095_s_at	7.32e-06	9.2e-08	-5.46449	7.48378	-0.801801	LOC100507334///LOC100288570///LIMS3-LOC440895///LOC440895	two pore channel 3 pseudogene///glycosylphosphatidylinositol anchor attachment protein 1 homolog (yeast) pseudogene///LIMS3-LOC440895 readthrough///two pore channel 3 pseudogene
204051_s_at	1.2e-05	1.62e-07	-5.35387	6.94484	-0.80169	SFRP4	secreted frizzled related protein 4
227860_at	2.6e-07	2.15e-09	-6.15861	11.07	-0.80144	CPXM1	carboxypeptidase X, M14 family member 1
229802_at	6.56e-11	1.84e-13	-7.68089	20.0661	-0.798594	WISP1	WNT1 inducible signaling pathway protein 1
1554819_a_at	7.37e-07	6.99e-09	-5.94714	9.94084	-0.798431	ITGA11	integrin subunit alpha 11
219179_at	3.07e-12	4.49e-15	-8.22942	23.6469	-0.793951	DACT1	dishevelled binding antagonist of beta catenin 1
228821_at	2.35e-07	1.85e-09	-6.18446	11.2101	-0.793595	ST6GAL2	ST6 beta-galactoside alpha-2,6-sialyltransferase 2
202465_at	3.19e-15	5.25e-19	-9.48142	32.3928	-0.793059	PCOLCE	procollagen C-endopeptidase enhancer
228640_at	6.51e-10	2.5e-12	-7.27918	17.552	-0.79003	PCDH7	protocadherin 7
201069_at	1.06e-14	3.12e-18	-9.24286	30.6699	-0.788365	MMP2	matrix metallopeptidase 2
201430_s_at	7.9e-13	7.79e-16	-8.48009	25.3368	-0.787855	DPYSL3	dihydropyrimidinase like 3
1558688_at	7.03e-13	6.46e-16	-8.50668	25.5179	-0.787481	STX17-AS1	STX17 antisense RNA 1
205535_s_at	7.83e-07	7.52e-09	-5.93384	9.87087	-0.784687	PCDH7	protocadherin 7
212713_at	0.00299	0.000109	-3.91637	0.815213	-0.784026	MFAP4	microfibrillar associated protein 4
224940_s_at	4.46e-11	1.15e-13	-7.75122	20.5159	-0.783843	PAPPA	pappalysin 1
238617_at	2.41e-08	1.39e-10	-6.62964	13.6951	-0.782236	KIF26B	kinesin family member 26B
203000_at	0.00537	0.00023	-3.72484	0.127243	-0.780921	STMN2	stathmin 2
204620_s_at	8.39e-13	8.76e-16	-8.46348	25.2238	-0.780818	VCAN	versican
220786_s_at	0.000145	2.83e-06	-4.7662	4.23864	-0.778893	SLC38A4	solute carrier family 38 member 4
225275_at	2.02e-06	2.17e-08	-5.73896	8.86031	-0.776858	EDIL3	EGF like repeats and discoidin domains 3
1561689_at	5.71e-08	3.86e-10	-6.45662	12.7135	-0.776573
1562610_at	4.52e-08	2.91e-10	-6.50479	12.9848	-0.775172
226769_at	5.26e-11	1.39e-13	-7.7236	20.3389	-0.774829	FIBIN	fin bud initiation factor homolog (zebrafish)
229435_at	3.87e-08	2.4e-10	-6.53721	13.1683	-0.773636	GLIS3	GLIS family zinc finger 3
235318_at	3.9e-12	5.78e-15	-8.19271	23.4021	-0.773553	FBN1	fibrillin 1
242100_at	1.36e-13	7.72e-17	-8.80437	27.5701	-0.772923	CHSY3	chondroitin sulfate synthase 3
210119_at	2.83e-07	2.36e-09	-6.14178	10.9789	-0.770239	KCNJ15	potassium voltage-gated channel subfamily J member 15
219909_at	0.0001	1.83e-06	-4.85892	4.64769	-0.769374	MMP28	matrix metallopeptidase 28
206391_at	0.01	0.000519	-3.50561	-0.621239	-0.768153	RARRES1	retinoic acid receptor responder 1
219894_at	0.000448	1.07e-05	-4.4724	2.98794	-0.767039	MAGEL2	MAGE family member L2
1557176_a_at	9.63e-07	9.43e-09	-5.89257	9.65459	-0.76638	C14orf37	chromosome 14 open reading frame 37
224941_at	1.02e-10	3.02e-13	-7.60562	19.5879	-0.766289	PAPPA	pappalysin 1
206025_s_at	4.45e-14	2.04e-17	-8.98787	28.8564	-0.765825	TNFAIP6	TNF alpha induced protein 6
227660_at	1.49e-11	2.97e-14	-7.95311	21.8225	-0.765752	ANTXR1	anthrax toxin receptor 1
204298_s_at	1.72e-10	5.48e-13	-7.51453	19.0135	-0.765471	LOX	lysyl oxidase
201185_at	6.17e-11	1.67e-13	-7.69523	20.1576	-0.764002	HTRA1	HtrA serine peptidase 1
228128_x_at	1.3e-09	5.42e-12	-7.15728	16.8081	-0.76356	PAPPA	pappalysin 1
211844_s_at	0.000784	2.09e-05	-4.3176	2.35719	-0.763474	NRP2	neuropilin 2
235733_at	1.17e-10	3.61e-13	-7.5785	19.4164	-0.76291	GXYLT2	glucoside xylosyltransferase 2
231113_at	2.32e-05	3.41e-07	-5.20619	6.23967	-0.762465
242963_at	9.87e-05	1.79e-06	-4.86351	4.66815	-0.761812	SGMS2	sphingomyelin synthase 2
202994_s_at	1.59e-08	8.74e-11	-6.70648	14.1374	-0.761368	FBLN1	fibulin 1
209596_at	9.63e-13	1.05e-15	-8.437	25.044	-0.759745	MXRA5	matrix remodeling associated 5
235944_at	2.12e-08	1.2e-10	-6.65427	13.8365	-0.75949	HMCN1	hemicentin 1
229942_at	4.23e-11	1.05e-13	-7.76494	20.604	-0.758456	BNC2	basonuclin 2
229661_at	0.000262	5.64e-06	-4.61526	3.58739	-0.757878	SALL4	spalt like transcription factor 4
206224_at	0.0363	0.00315	-2.97506	-2.25716	-0.757808	CST1	cystatin SN
211478_s_at	7.66e-05	1.34e-06	-4.92466	4.94185	-0.757791	DPP4	dipeptidyl peptidase 4
1559280_a_at	0.021	0.00144	-3.21454	-1.54983	-0.756904	APELA	apelin receptor early endogenous ligand
241026_at	8.34e-10	3.27e-12	-7.23739	17.296	-0.756273
235821_at	5.18e-13	3.99e-16	-8.57485	25.984	-0.754947	WISP1	WNT1 inducible signaling pathway protein 1
1562415_a_at	2.54e-07	2.08e-09	-6.16391	11.0987	-0.753625	SPOCD1	SPOC domain containing 1
205499_at	4.46e-11	1.14e-13	-7.75242	20.5236	-0.752751	SRPX2	sushi repeat containing protein, X-linked 2
219773_at	3.04e-10	1.04e-12	-7.41524	18.3929	-0.75185	NOX4	NADPH oxidase 4
219310_at	3.72e-08	2.29e-10	-6.54515	13.2133	-0.751635	SYNDIG1	synapse differentiation inducing 1
202450_s_at	8.69e-12	1.54e-14	-8.04954	22.4545	-0.751116	CTSK	cathepsin K
1561574_at	0.000121	2.29e-06	-4.81126	4.43657	-0.750618
231202_at	1.12e-10	3.34e-13	-7.59008	19.4896	-0.750287	ALDH1L2	aldehyde dehydrogenase 1 family member L2
213905_x_at	1.42e-12	1.87e-15	-8.35541	24.4922	-0.749159	BGN	biglycan
1556138_a_at	3.05e-11	7.21e-14	-7.82155	20.9685	-0.749057
205828_at	6.11e-05	1.03e-06	-4.97956	5.19012	-0.749041	MMP3	matrix metallopeptidase 3
202363_at	2.85e-09	1.31e-11	-7.01596	15.9571	-0.748365	SPOCK1	sparc/osteonectin, cwcv and kazal-like domains proteoglycan (testican) 1
224694_at	2.22e-12	3.13e-15	-8.28133	23.9941	-0.747218	ANTXR1	anthrax toxin receptor 1
225241_at	1.88e-08	1.05e-10	-6.67564	13.9595	-0.746254	CCDC80	coiled-coil domain containing 80
205534_at	6.45e-09	3.18e-11	-6.87293	15.1086	-0.745191	PCDH7	protocadherin 7
231001_at	8.56e-10	3.37e-12	-7.23246	17.2658	-0.74229	FIBIN	fin bud initiation factor homolog (zebrafish)
212091_s_at	1.2e-10	3.71e-13	-7.57438	19.3903	-0.741984	COL6A1	collagen type VI alpha 1 chain
238125_at	0.00435	0.000176	-3.79436	0.373296	-0.741795	ADAMTS16	ADAM metallopeptidase with thrombospondin type 1 motif 16
213290_at	4.67e-14	2.31e-17	-8.97089	28.7367	-0.740747	COL6A2	collagen type VI alpha 2 chain
206227_at	0.000188	3.79e-06	-4.7023	3.96069	-0.739827	CILP	cartilage intermediate layer protein
236738_at	6.14e-09	3e-11	-6.88233	15.1639	-0.738114	C3orf80	chromosome 3 open reading frame 80
204879_at	4.48e-08	2.84e-10	-6.50844	13.0054	-0.737975	PDPN	podoplanin
230750_at	8.03e-05	1.41e-06	-4.91374	4.89278	-0.737041	BAG2	BCL2 associated athanogene 2
219693_at	5.54e-05	9.19e-07	-5.00363	5.29971	-0.736796	AGPAT4	1-acylglycerol-3-phosphate O-acyltransferase 4
230167_at	7.75e-07	7.42e-09	-5.93625	9.88357	-0.73548	ADAMTS14	ADAM metallopeptidase with thrombospondin type 1 motif 14
206026_s_at	4.61e-13	3.38e-16	-8.59811	26.1436	-0.733803	TNFAIP6	TNF alpha induced protein 6
204457_s_at	1.99e-10	6.49e-13	-7.48858	18.8508	-0.733036	GAS1	growth arrest specific 1
221731_x_at	4.73e-12	7.36e-15	-8.15772	23.1696	-0.732759	VCAN	versican
206884_s_at	0.0248	0.00182	-3.14398	-1.76359	-0.732634	SCEL	sciellin
204086_at	0.0296	0.00233	-3.06898	-1.9859	-0.729927	PRAME	preferentially expressed antigen in melanoma
210135_s_at	2.07e-09	9.05e-12	-7.07565	16.315	-0.7292	SHOX2	short stature homeobox 2
229296_at	0.000396	9.11e-06	-4.50822	3.1367	-0.728874	LINC01503	long intergenic non-protein coding RNA 1503
232355_at	1.44e-06	1.48e-08	-5.81031	9.22711	-0.728745	SNORD114-3	small nucleolar RNA, C/D box 114-3
209335_at	4.04e-07	3.57e-09	-6.06819	10.5834	-0.728407	DCN	decorin
240715_at	8.75e-09	4.49e-11	-6.81628	14.776	-0.727892	TBX5	T-box 5
205907_s_at	6.14e-05	1.04e-06	-4.9782	5.18391	-0.727523	OMD	osteomodulin
242340_at	1.27e-06	1.28e-08	-5.83712	9.3659	-0.726533
214587_at	1.08e-05	1.44e-07	-5.37728	7.05811	-0.726061	COL8A1	collagen type VIII alpha 1 chain
213428_s_at	2.93e-13	1.88e-16	-8.68043	26.7104	-0.725904	COL6A1	collagen type VI alpha 1 chain
229110_at	8.24e-06	1.05e-07	-5.43816	7.35467	-0.725646	SLC24A2	solute carrier family 24 member 2
207172_s_at	1.42e-11	2.76e-14	-7.9643	21.8956	-0.721463	CDH11	cadherin 11
205712_at	2.13e-05	3.11e-07	-5.22465	6.32694	-0.721274	PTPRD	protein tyrosine phosphatase, receptor type D
227202_at	0.000206	4.22e-06	-4.67903	3.86031	-0.718073	CNTN1	contactin 1
243864_at	4.74e-08	3.05e-10	-6.49643	12.9376	-0.717573	CCDC80	coiled-coil domain containing 80
213429_at	2.21e-09	9.69e-12	-7.06473	16.2494	-0.716936	BICC1	BicC family RNA binding protein 1
221950_at	0.000653	1.66e-05	-4.37071	2.57137	-0.716015	EMX2	empty spiracles homeobox 2
202995_s_at	2.62e-08	1.53e-10	-6.61284	13.599	-0.715578	FBLN1	fibulin 1
220092_s_at	3.49e-09	1.64e-11	-6.98019	15.7437	-0.714013	ANTXR1	anthrax toxin receptor 1
205226_at	4.48e-08	2.86e-10	-6.50736	12.9993	-0.713315	PDGFRL	platelet derived growth factor receptor like
219729_at	7.85e-06	9.98e-08	-5.4488	7.40678	-0.713159	PRRX2	paired related homeobox 2
204914_s_at	0.0254	0.00188	-3.13375	-1.79421	-0.712201	SOX11	SRY-box 11
231131_at	0.0016	5.05e-05	-4.10785	1.53423	-0.711629	FAM133A	family with sequence similarity 133 member A
207714_s_at	1.06e-14	3.26e-18	-9.23682	30.6266	-0.711446	SERPINH1	serpin family H member 1
202310_s_at	3.36e-13	2.22e-16	-8.65722	26.5503	-0.709283	COL1A1	collagen type I alpha 1 chain
244070_at	0.000294	6.45e-06	-4.5857	3.462	-0.707111	SYNE1	spectrin repeat containing nuclear envelope protein 1
1559965_at	0.00182	5.87e-05	-4.07108	1.39372	-0.706253	ZFHX4-AS1	ZFHX4 antisense RNA 1
219478_at	1.35e-06	1.37e-08	-5.82385	9.29718	-0.706133	WFDC1	WAP four-disulfide core domain 1
232832_at	0.00322	0.000121	-3.89073	0.721279	-0.704139	LOC93429	uncharacterized LOC93429
229273_at	0.000622	1.57e-05	-4.38385	2.62472	-0.703825	SALL1	spalt like transcription factor 1
202628_s_at	7.22e-08	4.97e-10	-6.41319	12.4702	-0.703565	SERPINE1	serpin family E member 1
208850_s_at	1.42e-13	8.3e-17	-8.7942	27.4992	-0.702741	THY1	Thy-1 cell surface antigen
238478_at	2.09e-11	4.75e-14	-7.88376	21.3711	-0.702072	BNC2	basonuclin 2
235597_s_at	0.00277	0.0001	-3.93853	0.896831	-0.702006	RGPD2///RGPD1	RANBP2-like and GRIP domain containing 2///RANBP2-like and GRIP domain containing 1
235077_at	0.00175	5.61e-05	-4.08235	1.43666	-0.701386	MEG3	maternally expressed 3 (non-protein coding)
223672_at	1.26e-08	6.88e-11	-6.74618	14.3674	-0.701248	SGIP1	SH3 domain GRB2 like endophilin interacting protein 1
213479_at	5.26e-05	8.68e-07	-5.01563	5.35447	-0.700909	NPTX2	neuronal pentraxin 2
238623_at	8.45e-08	5.91e-10	-6.38342	12.3042	-0.700656
242856_at	2.56e-07	2.11e-09	-6.16185	11.0875	-0.700614	SNHG24	small nucleolar RNA host gene 24
232568_at	1.95e-11	4.32e-14	-7.89771	21.4617	-0.700589	MGC24103	uncharacterized MGC24103
228739_at	8.88e-09	4.62e-11	-6.81173	14.7494	-0.700121	CYS1	cystin 1
202998_s_at	1.06e-14	2.67e-18	-9.26377	30.8199	-0.69972	LOXL2	lysyl oxidase like 2
211896_s_at	5.9e-07	5.45e-09	-5.99215	10.1785	-0.69801	DCN	decorin
236858_s_at	4.48e-07	4.01e-09	-6.04714	10.4709	-0.693593	RUNX2	runt related transcription factor 2
222899_at	1.37e-11	2.6e-14	-7.97263	21.95	-0.693182	ITGA11	integrin subunit alpha 11
221870_at	0.000196	4e-06	-4.69098	3.91181	-0.693176	EHD2	EH domain containing 2
223499_at	8.14e-14	4.32e-17	-8.88449	28.1297	-0.693077	C1QTNF5///MFRP	C1q and tumor necrosis factor related protein 5///membrane frizzled-related protein
227168_at	0.00116	3.37e-05	-4.20481	1.9101	-0.692885	MIAT	myocardial infarction associated transcript (non-protein coding)
202238_s_at	8.39e-13	8.58e-16	-8.46639	25.2436	-0.690525	LOC101928916///NNMT	uncharacterized LOC101928916///nicotinamide N-methyltransferase
210764_s_at	7.3e-09	3.69e-11	-6.84866	14.9659	-0.690256	CYR61	cysteine rich angiogenic inducer 61
202828_s_at	6.15e-12	1.05e-14	-8.10634	22.8292	-0.689985	MMP14	matrix metallopeptidase 14
205991_s_at	6.17e-13	5.31e-16	-8.53428	25.7064	-0.68969	PRRX1	paired related homeobox 1
202435_s_at	1.19e-07	8.64e-10	-6.3179	11.9409	-0.68562	CYP1B1	cytochrome P450 family 1 subfamily B member 1
221029_s_at	0.00152	4.7e-05	-4.12499	1.6001	-0.685427	WNT5B	Wnt family member 5B
224560_at	9.63e-13	1.06e-15	-8.43691	25.0434	-0.68306	TIMP2	TIMP metallopeptidase inhibitor 2
211813_x_at	3.96e-06	4.64e-08	-5.59563	8.13458	-0.681919	DCN	decorin
220698_at	0.000152	3e-06	-4.75304	4.18115	-0.680902	LOC79160	uncharacterized LOC79160
1565558_at	0.00044	1.04e-05	-4.47835	3.01257	-0.680273
216866_s_at	0.00252	8.87e-05	-3.96911	1.01015	-0.679015	COL14A1	collagen type XIV alpha 1 chain
220918_at	6.38e-07	5.94e-09	-5.97651	10.0958	-0.678355	RUNX1-IT1	RUNX1 intronic transcript 1
221541_at	5.26e-12	8.57e-15	-8.13551	23.0222	-0.677334	CRISPLD2	cysteine rich secretory protein LCCL domain containing 2
231841_s_at	3.58e-09	1.69e-11	-6.97537	15.715	-0.676284	KIAA1462	KIAA1462
233690_at	4.74e-08	3.08e-10	-6.49511	12.9302	-0.675016
226069_at	3.81e-11	9.34e-14	-7.78275	20.7184	-0.674626	PRICKLE1	prickle planar cell polarity protein 1
1552960_at	0.00136	4.1e-05	-4.15836	1.72904	-0.674324	LRRC15	leucine rich repeat containing 15
222020_s_at	8.5e-06	1.1e-07	-5.4304	7.31674	-0.674298	LOC102725271///NTM	neurotrimin-like///neurotrimin
1563719_a_at	2.31e-06	2.51e-08	-5.71147	8.71995	-0.673955
243555_at	8.89e-05	1.59e-06	-4.88892	4.78153	-0.673887
203440_at	0.000493	1.19e-05	-4.44782	2.88646	-0.672564	CDH2	cadherin 2
213125_at	3.07e-12	4.43e-15	-8.23123	23.6589	-0.672274	OLFML2B	olfactomedin like 2B
219985_at	1.4e-07	1.03e-09	-6.28652	11.7679	-0.671861	HS3ST3A1	heparan sulfate-glucosamine 3-sulfotransferase 3A1
204163_at	1.3e-09	5.42e-12	-7.15731	16.8083	-0.671039	EMILIN1	elastin microfibril interfacer 1
231511_at	0.000272	5.91e-06	-4.60509	3.54418	-0.670438	FRAS1	Fraser extracellular matrix complex subunit 1
235836_at	0.000103	1.89e-06	-4.85239	4.61869	-0.669305	MXRA7	matrix remodeling associated 7
1557326_at	0.00504	0.000213	-3.74517	0.19879	-0.668952
232090_at	9.7e-07	9.52e-09	-5.89091	9.64592	-0.668798	DNM3OS	DNM3 opposite strand/antisense RNA
202237_at	1.06e-12	1.2e-15	-8.41826	24.917	-0.668294	LOC101928916///NNMT	uncharacterized LOC101928916///nicotinamide N-methyltransferase
201261_x_at	6.06e-12	1.02e-14	-8.11007	22.8538	-0.667685	BGN	biglycan
220382_s_at	0.0009	2.48e-05	-4.27773	2.19793	-0.667383	ARHGAP28	Rho GTPase activating protein 28
227209_at	2.91e-05	4.42e-07	-5.15374	5.99323	-0.666911	CNTN1	contactin 1
206101_at	1.26e-07	9.18e-10	-6.30722	11.882	-0.666746	ECM2	extracellular matrix protein 2
242934_at	0.000257	5.51e-06	-4.62034	3.60901	-0.666694	LOC101928409	uncharacterized LOC101928409
209959_at	0.00519	0.000221	-3.73569	0.165363	-0.666319	NR4A3	nuclear receptor subfamily 4 group A member 3
206432_at	3.24e-08	1.96e-10	-6.57156	13.3634	-0.665341	HAS2	hyaluronan synthase 2
221872_at	0.00457	0.000187	-3.779	0.318574	-0.665294	RARRES1	retinoic acid receptor responder 1
202436_s_at	5.15e-08	3.37e-10	-6.47942	12.8417	-0.66303	CYP1B1	cytochrome P450 family 1 subfamily B member 1
213004_at	3.46e-13	2.41e-16	-8.64558	26.47	-0.662751	ANGPTL2	angiopoietin like 2
221900_at	1.09e-07	7.83e-10	-6.33487	12.0348	-0.661062	COL8A2	collagen type VIII alpha 2 chain
205648_at	8.7e-09	4.44e-11	-6.8181	14.7867	-0.660649	WNT2	Wnt family member 2
215305_at	0.000119	2.25e-06	-4.81499	4.45304	-0.660137	PDGFRA	platelet derived growth factor receptor alpha
213869_x_at	1.05e-14	1.92e-18	-9.30857	31.1419	-0.659848	THY1	Thy-1 cell surface antigen
237416_at	0.00222	7.53e-05	-4.00985	1.16236	-0.659624
233257_at	7.19e-06	8.97e-08	-5.46943	7.50809	-0.658672
1563903_x_at	6.64e-06	8.21e-08	-5.48653	7.59227	-0.658386
208851_s_at	1.06e-14	3.29e-18	-9.23565	30.6181	-0.658118	THY1	Thy-1 cell surface antigen
230708_at	4.53e-10	1.66e-12	-7.34342	17.9476	-0.658096	PRICKLE1	prickle planar cell polarity protein 1
204337_at	3.24e-07	2.75e-09	-6.11467	10.8328	-0.657803	RGS4	regulator of G-protein signaling 4
227566_at	9.24e-09	4.82e-11	-6.80476	14.7087	-0.657794	LOC102725271///NTM	neurotrimin-like///neurotrimin
241872_at	4.99e-07	4.53e-09	-6.02533	10.3547	-0.657237
205683_x_at	0.0147	0.000881	-3.35685	-1.10519	-0.656981	TPSAB1	tryptase alpha/beta 1
203570_at	5.79e-11	1.55e-13	-7.70704	20.233	-0.656967	LOXL1	lysyl oxidase like 1
223313_s_at	0.00129	3.82e-05	-4.17503	1.79383	-0.656932	SNORA11E///SNORA11D///MAGED4///MAGED4B	small nucleolar RNA, H/ACA box 11E///small nucleolar RNA, H/ACA box 11D///MAGE family member D4///MAGE family member D4B
212999_x_at	0.027	0.00206	-3.10646	-1.87545	-0.656562	LOC101060835///HLA-DQB1	HLA class II histocompatibility antigen, DQ beta 1 chain-like///major histocompatibility complex, class II, DQ beta 1
207826_s_at	1.98e-09	8.59e-12	-7.08407	16.3657	-0.656361	ID3	inhibitor of DNA binding 3, HLH protein
200951_s_at	0.000801	2.15e-05	-4.31127	2.33183	-0.655354	CCND2	cyclin D2
202859_x_at	0.0041	0.000164	-3.8136	0.442131	-0.653183	CXCL8	C-X-C motif chemokine ligand 8
237217_at	0.00248	8.71e-05	-3.97367	1.02711	-0.652164	ADAMTSL1	ADAMTS like 1
242344_at	0.00112	3.19e-05	-4.21825	1.96281	-0.651516	GABRB2	gamma-aminobutyric acid type A receptor beta2 subunit
226047_at	3.2e-06	3.65e-08	-5.64105	8.36294	-0.651415	MRVI1	murine retrovirus integration site 1 homolog
1555229_a_at	0.000793	2.12e-05	-4.31456	2.34499	-0.650713	C1S	complement component 1, s subcomponent
202437_s_at	7.2e-07	6.78e-09	-5.95272	9.97021	-0.650665	CYP1B1	cytochrome P450 family 1 subfamily B member 1
201787_at	2.97e-07	2.49e-09	-6.13249	10.9288	-0.64984	FBLN1	fibulin 1
233364_s_at	5.47e-08	3.64e-10	-6.46639	12.7684	-0.649038
238428_at	0.000174	3.47e-06	-4.72167	4.0446	-0.648152	KCNJ15	potassium voltage-gated channel subfamily J member 15
207595_s_at	1.04e-12	1.16e-15	-8.42373	24.954	-0.647387	BMP1	bone morphogenetic protein 1
207191_s_at	1.24e-09	5.12e-12	-7.16644	16.8637	-0.647188	ISLR	immunoglobulin superfamily containing leucine rich repeat
201431_s_at	1.17e-10	3.6e-13	-7.579	19.4195	-0.646786	DPYSL3	dihydropyrimidinase like 3
221447_s_at	2.92e-09	1.35e-11	-7.01133	15.9294	-0.646455	GLT8D2	glycosyltransferase 8 domain containing 2
230722_at	2.35e-10	7.82e-13	-7.45989	18.6713	-0.64619	BNC2	basonuclin 2
213001_at	5.04e-12	8.12e-15	-8.14338	23.0744	-0.646039	ANGPTL2	angiopoietin like 2
1553275_s_at	1.7e-08	9.44e-11	-6.69363	14.0632	-0.644104
215116_s_at	5.47e-07	5.03e-09	-6.00647	10.2545	-0.644075	DNM1	dynamin 1
218843_at	4.25e-05	6.84e-07	-5.06456	5.57912	-0.643515	FNDC4	fibronectin type III domain containing 4
206638_at	0.0133	0.000766	-3.39679	-0.977185	-0.64227	HTR2B	5-hydroxytryptamine receptor 2B
1563414_at	0.00123	3.59e-05	-4.18994	1.85194	-0.641762
206392_s_at	0.0177	0.00114	-3.28304	-1.33806	-0.640424	RARRES1	retinoic acid receptor responder 1
203886_s_at	4.99e-06	6.01e-08	-5.54644	7.88896	-0.640192	FBLN2	fibulin 2
205381_at	0.000262	5.64e-06	-4.61534	3.58772	-0.640007	LRRC17	leucine rich repeat containing 17
206987_x_at	0.00209	6.98e-05	-4.02851	1.23254	-0.639882	FGF18	fibroblast growth factor 18
206470_at	3.77e-05	6e-07	-5.09168	5.70438	-0.639799	PLXNC1	plexin C1
1568765_at	3.94e-06	4.62e-08	-5.59678	8.14032	-0.639264	SERPINE1	serpin family E member 1
225285_at	4.89e-06	5.87e-08	-5.55085	7.9109	-0.638897	BCAT1	branched chain amino acid transaminase 1
219454_at	7.34e-05	1.27e-06	-4.93596	4.99277	-0.638818	EGFL6	EGF like domain multiple 6
226997_at	1.42e-11	2.74e-14	-7.96511	21.9008	-0.638089	ADAMTS12	ADAM metallopeptidase with thrombospondin type 1 motif 12
206343_s_at	0.013	0.000739	-3.40691	-0.944508	-0.638072	NRG1	neuregulin 1
227399_at	2.83e-07	2.36e-09	-6.14201	10.9802	-0.637636	VGLL3	vestigial like family member 3
212667_at	2.9e-10	9.88e-13	-7.42384	18.4464	-0.636624	SPARC	secreted protein acidic and cysteine rich
238592_at	0.000111	2.07e-06	-4.83261	4.53094	-0.636098
220351_at	3.85e-07	3.38e-09	-6.07786	10.6351	-0.635914	ACKR4	atypical chemokine receptor 4
213422_s_at	2.95e-10	1.01e-12	-7.42041	18.4251	-0.635669	MXRA8	matrix remodeling associated 8
212354_at	1.56e-07	1.18e-09	-6.26368	11.6425	-0.635345	SULF1	sulfatase 1
219778_at	5.14e-10	1.9e-12	-7.32226	17.817	-0.63428	ZFPM2	zinc finger protein, FOG family member 2
210809_s_at	6.57e-11	1.85e-13	-7.67983	20.0594	-0.633141	POSTN	periostin
202283_at	6.28e-10	2.38e-12	-7.28709	17.6006	-0.632734	SERPINF1	serpin family F member 1
227557_at	3.84e-10	1.35e-12	-7.37542	18.1456	-0.631887	SCARF2	scavenger receptor class F member 2
215199_at	9.99e-09	5.25e-11	-6.79065	14.6263	-0.631491	CALD1	caldesmon 1
234994_at	7.74e-12	1.35e-14	-8.06954	22.5862	-0.630713	TMEM200A	transmembrane protein 200A
1555103_s_at	0.00136	4.09e-05	-4.15904	1.73166	-0.629192	FGF7	fibroblast growth factor 7
230587_at	0.000361	8.23e-06	-4.53113	3.23237	-0.628912	STGC3	uncharacterized STGC3
1563902_at	0.000876	2.4e-05	-4.28499	2.22683	-0.627442
243409_at	0.000692	1.79e-05	-4.35361	2.50216	-0.626497	FOXL1	forkhead box L1
209101_at	2.4e-07	1.91e-09	-6.17901	11.1805	-0.62611	CTGF	connective tissue growth factor
1561141_at	3.55e-07	3.08e-09	-6.09458	10.7248	-0.626069	LOC101929504	uncharacterized LOC101929504
202404_s_at	9.63e-13	1.06e-15	-8.43661	25.0414	-0.625596	COL1A2	collagen type I alpha 2 chain
214454_at	1.3e-09	5.42e-12	-7.15721	16.8077	-0.623889	ADAMTS2	ADAM metallopeptidase with thrombospondin type 1 motif 2
201286_at	3.47e-07	2.99e-09	-6.09966	10.7521	-0.623758	SDC1	syndecan 1
205100_at	1.97e-14	7.95e-18	-9.11631	29.7661	-0.622958	GFPT2	glutamine-fructose-6-phosphate transaminase 2
160020_at	6.17e-13	4.92e-16	-8.54515	25.7806	-0.622791	MMP14	matrix metallopeptidase 14
219102_at	2.21e-11	5.1e-14	-7.87306	21.3017	-0.622449	RCN3	reticulocalbin 3
1554127_s_at	4.35e-07	3.87e-09	-6.05378	10.5063	-0.621903	MSRB3	methionine sulfoxide reductase B3
1558199_at	4.16e-08	2.63e-10	-6.5217	13.0804	-0.621681	FN1	fibronectin 1
244057_s_at	2.11e-05	3.06e-07	-5.22766	6.34118	-0.621657	VSTM4	V-set and transmembrane domain containing 4
201852_x_at	1.36e-12	1.74e-15	-8.36546	24.56	-0.621588	COL3A1	collagen type III alpha 1 chain
213071_at	0.0021	7.05e-05	-4.02597	1.22294	-0.621039	DPT	dermatopontin
232955_at	0.000569	1.42e-05	-4.40798	2.72307	-0.621012	FLJ41170	uncharacterized LOC440200
239039_at	1.6e-06	1.66e-08	-5.78902	9.1173	-0.620343
1555123_at	2.57e-07	2.12e-09	-6.16077	11.0816	-0.620282	ST6GAL2	ST6 beta-galactoside alpha-2,6-sialyltransferase 2
203435_s_at	0.0352	0.00301	-2.98864	-2.21841	-0.619739	MME	membrane metallo-endopeptidase
200784_s_at	2.07e-09	9.07e-12	-7.07535	16.3133	-0.618596	LRP1	LDL receptor related protein 1
212353_at	2.18e-07	1.7e-09	-6.19922	11.2903	-0.618019	SULF1	sulfatase 1
211343_s_at	2.49e-07	2.03e-09	-6.16864	11.1243	-0.616781	COL13A1	collagen type XIII alpha 1 chain
201506_at	3.74e-11	9.05e-14	-7.78755	20.7493	-0.615986	TGFBI	transforming growth factor beta induced
201744_s_at	1.38e-08	7.54e-11	-6.73084	14.2784	-0.615599	LUM	lumican
206796_at	1.86e-10	5.98e-13	-7.50114	18.9295	-0.615497	WISP1	WNT1 inducible signaling pathway protein 1
219489_s_at	1.05e-09	4.24e-12	-7.19624	17.0449	-0.615441	NXN	nucleoredoxin
221898_at	5.8e-10	2.17e-12	-7.30178	17.6909	-0.615219	PDPN	podoplanin
230372_at	5.94e-11	1.6e-13	-7.70199	20.2007	-0.615057	HAS2	hyaluronan synthase 2
211161_s_at	4.32e-11	1.08e-13	-7.7604	20.5748	-0.614496	COL3A1	collagen type III alpha 1 chain
231175_at	1.58e-07	1.2e-09	-6.26051	11.6251	-0.611845	BEND6	BEN domain containing 6
204926_at	0.000622	1.57e-05	-4.38385	2.62471	-0.611198	INHBA	inhibin beta A subunit
239769_at	2.72e-07	2.25e-09	-6.14984	11.0225	-0.610853
212865_s_at	0.00251	8.82e-05	-3.97052	1.01538	-0.610787	COL14A1	collagen type XIV alpha 1 chain
227419_x_at	0.00467	0.000193	-3.7711	0.290536	-0.610432	PLAC9	placenta specific 9
215008_at	0.00194	6.37e-05	-4.05109	1.31785	-0.609169	TLL2	tolloid like 2
205525_at	3.35e-10	1.17e-12	-7.39731	18.2814	-0.6084	CALD1	caldesmon 1
201893_x_at	6.41e-07	5.98e-09	-5.97529	10.0893	-0.608172	DCN	decorin
210881_s_at	0.0106	0.00056	-3.48468	-0.690507	-0.607391	INS-IGF2///IGF2	INS-IGF2 readthrough///insulin like growth factor 2
219410_at	2.84e-05	4.31e-07	-5.15886	6.0172	-0.606722	TMEM45A	transmembrane protein 45A
235723_at	2.58e-06	2.86e-08	-5.68724	8.59668	-0.606051	BNC2	basonuclin 2
218638_s_at	4.39e-11	1.12e-13	-7.75599	20.5465	-0.60528	LOC100130872///SPON2	uncharacterized LOC100130872///spondin 2
242767_at	6.39e-05	1.09e-06	-4.96844	5.13962	-0.605223	LMCD1	LIM and cysteine rich domains 1
231518_at	0.011	0.000587	-3.47127	-0.734692	-0.604772	LINC00922	long intergenic non-protein coding RNA 922
201438_at	1.47e-11	2.88e-14	-7.95756	21.8516	-0.604143	COL6A3	collagen type VI alpha 3 chain
209437_s_at	2.49e-08	1.44e-10	-6.62268	13.6553	-0.604111	SPON1	spondin 1
201289_at	2.84e-08	1.68e-10	-6.59758	13.5118	-0.603768	CYR61	cysteine rich angiogenic inducer 61
1568779_a_at	2.41e-05	3.57e-07	-5.1967	6.19492	-0.603512	ECM2	extracellular matrix protein 2
220272_at	1.26e-11	2.35e-14	-7.98768	22.0485	-0.602583	BNC2	basonuclin 2
202409_at	0.000235	4.94e-06	-4.64433	3.7114	-0.60258	INS-IGF2///IGF2	INS-IGF2 readthrough///insulin like growth factor 2
226517_at	6.24e-06	7.66e-08	-5.49988	7.65817	-0.602036	BCAT1	branched chain amino acid transaminase 1
230258_at	0.000139	2.68e-06	-4.77729	4.28722	-0.601489	GLIS3	GLIS family zinc finger 3
204748_at	0.00279	0.000101	-3.93722	0.891964	-0.600846	PTGS2	prostaglandin-endoperoxide synthase 2
202403_s_at	6.17e-13	5.27e-16	-8.5353	25.7134	-0.600714	COL1A2	collagen type I alpha 2 chain
239286_at	1.84e-11	3.95e-14	-7.91108	21.5486	-0.600255	CDH11	cadherin 11
219791_s_at	0.0158	0.000966	-3.33054	-1.18874	-0.599627	HAND2-AS1	HAND2 antisense RNA 1 (head to head)
61734_at	1.16e-11	2.15e-14	-8.00067	22.1336	-0.599452	RCN3	reticulocalbin 3
226210_s_at	0.0236	0.0017	-3.16498	-1.70042	-0.598132	MEG3	maternally expressed 3 (non-protein coding)
213068_at	0.000925	2.57e-05	-4.26974	2.16619	-0.597666	DPT	dermatopontin
205422_s_at	5.26e-06	6.37e-08	-5.53527	7.83345	-0.597356	ITGBL1	integrin subunit beta like 1
223660_at	0.00269	9.64e-05	-3.94827	0.932825	-0.595996	ADORA3	adenosine A3 receptor
226522_at	8.04e-08	5.58e-10	-6.39332	12.3593	-0.595927	PODN	podocan
203305_at	7.19e-06	8.98e-08	-5.46918	7.50686	-0.595886	F13A1	coagulation factor XIII A chain
228141_at	4.27e-08	2.7e-10	-6.51703	13.054	-0.595713	GPX8	glutathione peroxidase 8 (putative)
224646_x_at	0.0163	0.00101	-3.31625	-1.23388	-0.595494	MIR675///H19	microRNA 675///H19, imprinted maternally expressed transcript (non-protein coding)
1559394_a_at	5.24e-07	4.78e-09	-6.01567	10.3033	-0.594948
210084_x_at	0.0254	0.00188	-3.13356	-1.79478	-0.594838	TPSAB1	tryptase alpha/beta 1
226847_at	0.000762	2.02e-05	-4.3261	2.39133	-0.594726	FST	follistatin
212962_at	0.00214	7.21e-05	-4.02044	1.20213	-0.594656	SYDE1	synapse defective Rho GTPase homolog 1
240306_at	0.000695	1.8e-05	-4.35215	2.49627	-0.594265	LINC00312	long intergenic non-protein coding RNA 312
1568868_at	0.00639	0.000287	-3.66661	-0.075638	-0.594141	CYP27C1	cytochrome P450 family 27 subfamily C member 1
204803_s_at	0.00692	0.00032	-3.63718	-0.177056	-0.593991	RRAD	RRAD, Ras related glycolysis inhibitor and calcium channel regulator
1566609_at	1.29e-07	9.49e-10	-6.30146	11.8502	-0.59317
205131_x_at	7.96e-08	5.51e-10	-6.39555	12.3718	-0.593112	CLEC11A	C-type lectin domain family 11 member A
209871_s_at	0.00674	0.000308	-3.64777	-0.140652	-0.592296	APBA2	amyloid beta precursor protein binding family A member 2
229405_at	0.000861	2.35e-05	-4.28995	2.24663	-0.591954	KIF7	kinesin family member 7
205700_at	0.000422	9.91e-06	-4.48928	3.0579	-0.591102	HSD17B6	hydroxysteroid 17-beta dehydrogenase 6
228202_at	0.000848	2.3e-05	-4.29526	2.26779	-0.591019
207977_s_at	0.00374	0.000147	-3.842	0.54435	-0.590968	DPT	dermatopontin
236297_at	1.49e-11	3.04e-14	-7.94967	21.8001	-0.590637	PLXDC2	plexin domain containing 2
202340_x_at	0.000257	5.5e-06	-4.62094	3.61158	-0.590366	NR4A1	nuclear receptor subfamily 4 group A member 1
205902_at	0.0153	0.000927	-3.34227	-1.15157	-0.590117	KCNN3	potassium calcium-activated channel subfamily N member 3
204939_s_at	0.00048	1.15e-05	-4.45453	2.91413	-0.590075	PLN	phospholamban
231579_s_at	7.9e-13	7.81e-16	-8.47966	25.3338	-0.58987	TIMP2	TIMP metallopeptidase inhibitor 2
231842_at	1.73e-11	3.62e-14	-7.92415	21.6337	-0.589335	KIAA1462	KIAA1462
228501_at	2.87e-06	3.21e-08	-5.66558	8.48686	-0.589159	GALNT15	polypeptide N-acetylgalactosaminyltransferase 15
201044_x_at	0.00236	8.14e-05	-3.99044	1.08966	-0.58891	DUSP1	dual specificity phosphatase 1
208443_x_at	2.35e-06	2.57e-08	-5.70736	8.69902	-0.588046	SHOX2	short stature homeobox 2
1553706_at	0.00178	5.73e-05	-4.07701	1.4163	-0.587208	HTRA4	HtrA serine peptidase 4
241749_at	0.00697	0.000323	-3.63477	-0.185346	-0.58716	MURC	muscle related coiled-coil protein
230440_at	7.21e-09	3.6e-11	-6.8525	14.9884	-0.587143	ZNF469	zinc finger protein 469
203835_at	1.41e-09	5.91e-12	-7.1435	16.7246	-0.587117	LRRC32	leucine rich repeat containing 32
224942_at	2.11e-07	1.64e-09	-6.20542	11.3241	-0.586925	PAPPA	pappalysin 1
215870_s_at	0.0147	0.000883	-3.35635	-1.1068	-0.585518	PLA2G5	phospholipase A2 group V
227666_at	0.000998	2.8e-05	-4.24938	2.08551	-0.585263	DCLK2	doublecortin like kinase 2
203717_at	4.08e-06	4.82e-08	-5.58865	8.09962	-0.585119	DPP4	dipeptidyl peptidase 4
206629_at	0.000845	2.29e-05	-4.2965	2.27275	-0.584922	ADAMTSL2	ADAMTS like 2
1569603_at	2.92e-08	1.73e-10	-6.59195	13.4796	-0.583637
1560621_at	0.00338	0.000129	-3.87513	0.664416	-0.583481
204463_s_at	5.36e-07	4.91e-09	-6.01107	10.2789	-0.583393	EDNRA	endothelin receptor type A
215843_s_at	0.000967	2.69e-05	-4.25833	2.12094	-0.582893	TLL2	tolloid like 2
241350_at	0.0266	0.00201	-3.11362	-1.8542	-0.582699	FBXL22	F-box and leucine rich repeat protein 22
209081_s_at	7.03e-13	6.56e-16	-8.50446	25.5028	-0.582457	COL18A1	collagen type XVIII alpha 1 chain
233036_at	1.49e-11	2.97e-14	-7.95334	21.824	-0.582298
208782_at	3.46e-13	2.47e-16	-8.64224	26.447	-0.582012	FSTL1	follistatin like 1
225782_at	1.03e-07	7.34e-10	-6.34609	12.0969	-0.581317	MSRB3	methionine sulfoxide reductase B3
211057_at	0.00228	7.8e-05	-4.00097	1.12904	-0.581184	ROR1	receptor tyrosine kinase like orphan receptor 1
227486_at	2.1e-05	3.05e-07	-5.22836	6.3445	-0.581016	NT5E	5'-nucleotidase ecto
214247_s_at	2e-07	1.54e-09	-6.21673	11.3857	-0.580849	DKK3	dickkopf WNT signaling pathway inhibitor 3
207134_x_at	0.0261	0.00196	-3.12186	-1.82968	-0.580308	TPSB2	tryptase beta 2 (gene/pseudogene)
213943_at	3.82e-06	4.45e-08	-5.60377	8.17537	-0.580303	TWIST1	twist family bHLH transcription factor 1
227727_at	9.81e-06	1.29e-07	-5.39799	7.15871	-0.580148	MRGPRF	MAS related GPR family member F
221901_at	0.00211	7.1e-05	-4.02425	1.21648	-0.578997	KIAA1644	KIAA1644
237625_s_at	0.0493	0.00491	-2.83184	-2.65541	-0.577911
228507_at	2.16e-06	2.32e-08	-5.72604	8.79427	-0.577445	PDE3A	phosphodiesterase 3A
203903_s_at	2.38e-10	8.02e-13	-7.45598	18.6469	-0.577415	HEPH	hephaestin
232582_at	0.000426	1e-05	-4.48629	3.04548	-0.577356
205880_at	1.07e-08	5.7e-11	-6.77703	14.5468	-0.577258	PRKD1	protein kinase D1
218975_at	5.21e-06	6.31e-08	-5.53721	7.84306	-0.576893	COL5A3	collagen type V alpha 3 chain
218162_at	1.42e-08	7.79e-11	-6.7255	14.2475	-0.576634	OLFML3	olfactomedin like 3
219561_at	1.17e-10	3.61e-13	-7.57851	19.4164	-0.575813	COPZ2	coatomer protein complex subunit zeta 2
216831_s_at	0.0198	0.00133	-3.23703	-1.48075	-0.574495	RUNX1T1	RUNX1 translocation partner 1
204237_at	5.61e-06	6.83e-08	-5.5219	7.76713	-0.574482	GULP1	GULP, engulfment adaptor PTB domain containing 1
202627_s_at	2.43e-07	1.95e-09	-6.17553	11.1616	-0.574029	SERPINE1	serpin family E member 1
209699_x_at	0.0491	0.00489	-2.83363	-2.65053	-0.573164	LOC101930400///AKR1C2	aldo-keto reductase family 1 member C2-like///aldo-keto reductase family 1, member C2
231993_at	0.000218	4.54e-06	-4.66301	3.79143	-0.572346	ITGBL1	integrin subunit beta like 1
1569290_s_at	0.00819	0.0004	-3.57661	-0.383434	-0.571313	GRIA3	glutamate ionotropic receptor AMPA type subunit 3
233072_at	0.00102	2.88e-05	-4.24213	2.05688	-0.570164	NTNG2	netrin G2
204339_s_at	1.97e-05	2.82e-07	-5.24388	6.41808	-0.569826	RGS4	regulator of G-protein signaling 4
1555950_a_at	2.36e-11	5.49e-14	-7.86211	21.2307	-0.569069	CD55	CD55 molecule (Cromer blood group)
211029_x_at	0.014	0.00082	-3.37726	-1.03994	-0.568946	FGF18	fibroblast growth factor 18
227300_at	2.47e-06	2.71e-08	-5.69704	8.64647	-0.567828	TMEM119	transmembrane protein 119
210510_s_at	2.97e-05	4.53e-07	-5.14885	5.97038	-0.567035	NRP1	neuropilin 1
208747_s_at	1.47e-07	1.1e-09	-6.27567	11.7083	-0.566716	C1S	complement component 1, s subcomponent
226065_at	3.89e-10	1.39e-12	-7.37104	18.1186	-0.566377	PRICKLE1	prickle planar cell polarity protein 1
1555220_a_at	0.018	0.00116	-3.2766	-1.35814	-0.565755	AKR1E2	aldo-keto reductase family 1 member E2
227099_s_at	1.42e-06	1.45e-08	-5.81327	9.24241	-0.564744	C11orf96	chromosome 11 open reading frame 96
226834_at	1.26e-07	9.24e-10	-6.30617	11.8762	-0.564729	CLMP	CXADR like membrane protein
215574_at	0.000671	1.72e-05	-4.36327	2.54121	-0.564301
212158_at	1.64e-06	1.7e-08	-5.78415	9.09219	-0.563986	SDC2	syndecan 2
215382_x_at	0.0481	0.00475	-2.84264	-2.62602	-0.563846	TPSAB1	tryptase alpha/beta 1
218368_s_at	1.58e-05	2.2e-07	-5.29387	6.65634	-0.563463	TNFRSF12A	TNF receptor superfamily member 12A
1557049_at	1.03e-13	5.64e-17	-8.84777	27.8728	-0.563306	BTBD19	BTB domain containing 19
237411_at	3.09e-08	1.85e-10	-6.58096	13.4169	-0.563303	ADAMTS6	ADAM metallopeptidase with thrombospondin type 1 motif 6
1566162_x_at	0.0113	0.000609	-3.46119	-0.767807	-0.562828
210794_s_at	8.23e-05	1.46e-06	-4.90715	4.86318	-0.562301	MEG3	maternally expressed 3 (non-protein coding)
202007_at	1.91e-11	4.15e-14	-7.90374	21.5009	-0.562281	NID1	nidogen 1
242699_at	9.53e-10	3.77e-12	-7.21486	17.1584	-0.562116
222222_s_at	0.0105	0.000554	-3.48747	-0.681308	-0.562093	HOMER3	homer scaffolding protein 3
228943_at	0.00557	0.00024	-3.71389	0.088867	-0.561388	MAP6	microtubule associated protein 6
219514_at	2.46e-09	1.1e-11	-7.04443	16.1276	-0.560903	ANGPTL2	angiopoietin like 2
214927_at	0.000146	2.85e-06	-4.76462	4.23172	-0.560599	ITGBL1	integrin subunit beta like 1
221111_at	0.0227	0.00161	-3.18008	-1.65477	-0.560399	IL26	interleukin 26
204915_s_at	0.0254	0.00188	-3.13368	-1.7944	-0.560368	SOX11	SRY-box 11
210089_s_at	1.85e-05	2.61e-07	-5.25926	6.49118	-0.559584	LAMA4	laminin subunit alpha 4
207530_s_at	0.0199	0.00134	-3.23536	-1.48589	-0.558885	CDKN2B	cyclin dependent kinase inhibitor 2B
201926_s_at	3.97e-10	1.43e-12	-7.36699	18.0934	-0.558772	CD55	CD55 molecule (Cromer blood group)
1554997_a_at	0.0222	0.00156	-3.18994	-1.62486	-0.55856	PTGS2	prostaglandin-endoperoxide synthase 2
215078_at	0.0128	0.000726	-3.41173	-0.928924	-0.557771	LOC100129518///SOD2	uncharacterized LOC100129518///superoxide dismutase 2, mitochondrial
212940_at	0.0247	0.00181	-3.14521	-1.75989	-0.557163	COL6A1	collagen type VI alpha 1 chain
219532_at	0.000966	2.69e-05	-4.25862	2.12206	-0.556965	ELOVL4	ELOVL fatty acid elongase 4
202948_at	4.31e-07	3.82e-09	-6.0562	10.5192	-0.55662	IL1R1	interleukin 1 receptor type 1
207978_s_at	0.018	0.00116	-3.27834	-1.35272	-0.556573	NR4A3	nuclear receptor subfamily 4 group A member 3
1562189_at	0.00431	0.000174	-3.79725	0.383632	-0.556443
238455_at	7.18e-08	4.93e-10	-6.41469	12.4786	-0.556249	PLXDC2	plexin domain containing 2
215913_s_at	0.000112	2.1e-06	-4.83017	4.52014	-0.555862	GULP1	GULP, engulfment adaptor PTB domain containing 1
209356_x_at	4.78e-12	7.52e-15	-8.15448	23.148	-0.555698	EFEMP2	EGF containing fibulin like extracellular matrix protein 2
1556841_a_at	0.0153	0.00093	-3.34134	-1.15454	-0.555511	ALDH1L2	aldehyde dehydrogenase 1 family member L2
227628_at	2.48e-07	2e-09	-6.1707	11.1354	-0.555466	GPX8	glutathione peroxidase 8 (putative)
229461_x_at	0.000502	1.22e-05	-4.44262	2.86505	-0.554904	NEGR1	neuronal growth regulator 1
204854_at	1.15e-05	1.56e-07	-5.36207	6.98444	-0.554765	P3H3	prolyl 3-hydroxylase 3
235891_at	7.64e-05	1.34e-06	-4.92532	4.94484	-0.553727	DNM3OS	DNM3 opposite strand/antisense RNA
225790_at	3.84e-08	2.38e-10	-6.53876	13.1771	-0.553616	MSRB3	methionine sulfoxide reductase B3
212464_s_at	6.24e-13	5.48e-16	-8.52984	25.676	-0.55298	FN1	fibronectin 1
232113_at	2.95e-06	3.31e-08	-5.65952	8.45623	-0.552903
1569473_s_at	0.00142	4.33e-05	-4.14491	1.67697	-0.552655	ZNF783///LOC155060	zinc finger family member 783///AI894139 pseudogene
209325_s_at	2.95e-06	3.31e-08	-5.65981	8.45765	-0.552601	RGS16	regulator of G-protein signaling 16
230170_at	0.00546	0.000235	-3.71959	0.108842	-0.551301	OSM	oncostatin M
220595_at	0.00312	0.000116	-3.90186	0.761978	-0.550753	PDZRN4	PDZ domain containing ring finger 4
218730_s_at	0.0401	0.00364	-2.92876	-2.38793	-0.550699	OGN	osteoglycin
216474_x_at	0.0119	0.000663	-3.43735	-0.845742	-0.550241	TPSB2///TPSAB1	tryptase beta 2 (gene/pseudogene)///tryptase alpha/beta 1
215388_s_at	2.33e-07	1.84e-09	-6.18598	11.2184	-0.549576	CFHR1///CFH	complement factor H related 1///complement factor H
204955_at	0.000128	2.44e-06	-4.79802	4.37826	-0.549141	SRPX	sushi repeat containing protein, X-linked
202202_s_at	2.03e-11	4.54e-14	-7.8905	21.4149	-0.54886	LAMA4	laminin subunit alpha 4
201287_s_at	5.91e-06	7.22e-08	-5.51134	7.71483	-0.547874	SDC1	syndecan 1
227697_at	2.57e-06	2.85e-08	-5.68781	8.59957	-0.547266	SOCS3	suppressor of cytokine signaling 3
209324_s_at	1.19e-07	8.62e-10	-6.31823	11.9428	-0.547074	RGS16	regulator of G-protein signaling 16
232073_at	0.000252	5.39e-06	-4.62551	3.63103	-0.546694	PPFIA2	PTPRF interacting protein alpha 2
219249_s_at	0.000102	1.87e-06	-4.85418	4.62663	-0.546319	FKBP10	FK506 binding protein 10
205908_s_at	0.000645	1.64e-05	-4.37379	2.58386	-0.545964	OMD	osteomodulin
1554420_at	0.00108	3.08e-05	-4.22647	1.99513	-0.545879	ATF3	activating transcription factor 3
233889_at	0.000833	2.25e-05	-4.30041	2.28837	-0.545565	TBX18	T-box 18
233607_at	4.48e-08	2.87e-10	-6.50684	12.9964	-0.544703
240135_x_at	0.0184	0.0012	-3.26724	-1.38728	-0.544363
220979_s_at	0.00822	0.000402	-3.57527	-0.387945	-0.543947	ST6GALNAC5	ST6 N-acetylgalactosaminide alpha-2,6-sialyltransferase 5
201621_at	2.49e-08	1.44e-10	-6.62318	13.6581	-0.543889	NBL1	neuroblastoma 1, DAN family BMP antagonist
202685_s_at	1.09e-06	1.08e-08	-5.86708	9.52164	-0.543839	AXL	AXL receptor tyrosine kinase
237945_at	5.87e-05	9.86e-07	-4.98912	5.23358	-0.543645
203936_s_at	0.0142	0.000838	-3.37102	-1.05993	-0.54354	MMP9	matrix metallopeptidase 9
242397_at	0.000991	2.77e-05	-4.25158	2.09419	-0.543087
213273_at	5.52e-07	5.1e-09	-6.0042	10.2424	-0.543058	TENM4	teneurin transmembrane protein 4
243526_at	0.0195	0.0013	-3.24336	-1.46124	-0.541758	WDR86	WD repeat domain 86
225442_at	1.18e-09	4.8e-12	-7.17659	16.9254	-0.541703	DDR2	discoidin domain receptor tyrosine kinase 2
228720_at	0.000262	5.65e-06	-4.61507	3.58657	-0.541339	SORCS2	sortilin related VPS10 domain containing receptor 2
237953_at	0.0211	0.00145	-3.2126	-1.55576	-0.541321
211653_x_at	0.0305	0.00243	-3.05537	-2.02571	-0.541255	LOC101930400///AKR1C2	aldo-keto reductase family 1 member C2-like///aldo-keto reductase family 1, member C2
203131_at	2.8e-05	4.22e-07	-5.16317	6.03738	-0.541192	PDGFRA	platelet derived growth factor receptor alpha
205624_at	0.0213	0.00147	-3.20769	-1.57076	-0.540464	CPA3	carboxypeptidase A3
212344_at	1.06e-05	1.41e-07	-5.3811	7.07667	-0.540419	SULF1	sulfatase 1
213413_at	4.74e-08	3.06e-10	-6.49579	12.934	-0.54027	STON1	stonin 1
239461_at	0.00639	0.000286	-3.66723	-0.073502	-0.540185	GALNT15	polypeptide N-acetylgalactosaminyltransferase 15
201505_at	7.95e-11	2.28e-13	-7.64799	19.8567	-0.53999	LAMB1	laminin subunit beta 1
215198_s_at	9.77e-08	6.92e-10	-6.35625	12.1532	-0.539754	CALD1	caldesmon 1
237492_at	0.000528	1.3e-05	-4.42826	2.80609	-0.539643
226612_at	4.77e-05	7.79e-07	-5.03783	5.45616	-0.538648	UBE2QL1	ubiquitin conjugating enzyme E2 Q family like 1
202498_s_at	9.78e-06	1.29e-07	-5.39896	7.16339	-0.538233	SLC2A3	solute carrier family 2 member 3
1555938_x_at	3.38e-07	2.9e-09	-6.10521	10.7819	-0.538212	VIM	vimentin
235471_at	1.17e-10	3.54e-13	-7.58161	19.436	-0.538113	VSTM4	V-set and transmembrane domain containing 4
222722_at	0.0219	0.00153	-3.19589	-1.60674	-0.538102	OGN	osteoglycin
228352_at	0.0148	0.00089	-3.35391	-1.11457	-0.537787	UNC13D	unc-13 homolog D
204940_at	0.00483	0.000202	-3.75949	0.249367	-0.53709	PLN	phospholamban
202273_at	3.92e-11	9.68e-14	-7.7774	20.6841	-0.536761	PDGFRB	platelet derived growth factor receptor beta
203889_at	1.66e-06	1.72e-08	-5.7817	9.0796	-0.536401	SCG5	secretogranin V
236495_at	0.00151	4.66e-05	-4.1271	1.60821	-0.536395
219594_at	4.99e-07	4.54e-09	-6.02505	10.3532	-0.536365	NINJ2	ninjurin 2
213707_s_at	0.0196	0.00131	-3.24108	-1.46827	-0.536189	DLX5	distal-less homeobox 5
1557027_at	0.00849	0.00042	-3.56372	-0.426932	-0.536177	LOC100287221	uncharacterized LOC100287221
213338_at	0.000849	2.31e-05	-4.29448	2.26468	-0.53597	TMEM158	transmembrane protein 158 (gene/pseudogene)
205407_at	7.18e-08	4.92e-10	-6.41478	12.4791	-0.535767	RECK	reversion inducing cysteine rich protein with kazal motifs
209210_s_at	1.86e-10	5.95e-13	-7.50198	18.9347	-0.535592	FERMT2	fermitin family member 2
228293_at	6.56e-06	8.1e-08	-5.48914	7.60514	-0.534708	DEPDC7	DEP domain containing 7
217525_at	3.22e-09	1.51e-11	-6.99387	15.8252	-0.534441	OLFML1	olfactomedin like 1
204472_at	6.79e-05	1.16e-06	-4.95441	5.07608	-0.534436	GEM	GTP binding protein overexpressed in skeletal muscle
1561577_at	0.037	0.00323	-2.96685	-2.28048	-0.533567	LOC101928475	uncharacterized LOC101928475
243273_at	0.0168	0.00106	-3.30481	-1.26989	-0.533168
212154_at	7.01e-05	1.21e-06	-4.9467	5.04124	-0.533049	SDC2	syndecan 2
239909_at	0.00483	0.000201	-3.75965	0.249934	-0.532902	ADAMTSL1	ADAMTS like 1
1554062_at	5.22e-05	8.59e-07	-5.01758	5.36341	-0.532672	XG	Xg blood group
207031_at	0.00334	0.000126	-3.8798	0.681413	-0.532407	NKX3-2	NK3 homeobox 2
225566_at	1.07e-08	5.7e-11	-6.77698	14.5466	-0.532268	NRP2	neuropilin 2
228082_at	6.11e-07	5.68e-09	-5.98457	10.1384	-0.532173	CLMP	CXADR like membrane protein
241111_at	0.0113	0.000614	-3.45906	-0.77477	-0.532086	HSD3B1	hydroxy-delta-5-steroid dehydrogenase, 3 beta- and steroid delta-isomerase 1
211165_x_at	0.0215	0.00149	-3.20324	-1.58435	-0.531462	EPHB2	EPH receptor B2
232060_at	1.92e-05	2.74e-07	-5.24965	6.44547	-0.531146	ROR1	receptor tyrosine kinase like orphan receptor 1
1560526_at	0.0107	0.000565	-3.48191	-0.69965	-0.531135	MAGI2-IT1	MAGI2 intronic transcript 1
222877_at	5.71e-09	2.76e-11	-6.89599	15.2445	-0.530934	NRP2	neuropilin 2
219634_at	1.58e-05	2.2e-07	-5.29381	6.65605	-0.530718	CHST11	carbohydrate (chondroitin 4) sulfotransferase 11
236300_at	8.49e-09	4.32e-11	-6.82269	14.8135	-0.530558	PDE3A	phosphodiesterase 3A
216724_at	2.41e-05	3.57e-07	-5.19706	6.19665	-0.529839	DCLK2	doublecortin like kinase 2
201389_at	6.17e-13	5.19e-16	-8.53768	25.7296	-0.529821	ITGA5	integrin subunit alpha 5
202196_s_at	5.94e-07	5.51e-09	-5.99008	10.1676	-0.529657	DKK3	dickkopf WNT signaling pathway inhibitor 3
232846_s_at	0.00733	0.000346	-3.61584	-0.250145	-0.529523	LOC100653137///CDH23	cadherin-23-like///cadherin-related 23
37512_at	1.36e-05	1.86e-07	-5.3265	6.8129	-0.528998	HSD17B6	hydroxysteroid 17-beta dehydrogenase 6
214639_s_at	0.0188	0.00124	-3.25769	-1.41691	-0.528239	HOXA1	homeobox A1
209550_at	4.53e-07	4.08e-09	-6.04406	10.4544	-0.527725	NDN	necdin, MAGE family member
236843_at	4.02e-06	4.73e-08	-5.59207	8.11672	-0.527593	NOX4	NADPH oxidase 4
231148_at	0.0338	0.00282	-3.00961	-2.15829	-0.52734	IGFL2	IGF like family member 2
208470_s_at	0.0346	0.00292	-2.99808	-2.1914	-0.527148	HPR///HP	haptoglobin-related protein///haptoglobin
239201_at	0.00241	8.34e-05	-3.98445	1.06727	-0.527061	CDK15	cyclin dependent kinase 15
203001_s_at	0.0129	0.000735	-3.40851	-0.939333	-0.526962	STMN2	stathmin 2
219257_s_at	4.74e-08	3.08e-10	-6.49469	12.9278	-0.526603	SPHK1	sphingosine kinase 1
209082_s_at	5.96e-12	9.93e-15	-8.11412	22.8806	-0.526366	COL18A1	collagen type XVIII alpha 1 chain
209651_at	8.08e-09	4.1e-11	-6.83142	14.8647	-0.526273	TGFB1I1	transforming growth factor beta 1 induced transcript 1
239672_at	0.000724	1.89e-05	-4.34134	2.45263	-0.526038
225381_at	1.64e-05	2.3e-07	-5.28507	6.61427	-0.525689	MIR100HG	mir-100-let-7a-2 cluster host gene
204430_s_at	0.000733	1.92e-05	-4.33802	2.43927	-0.525623	SLC2A5	solute carrier family 2 member 5
234092_s_at	0.00184	5.97e-05	-4.06706	1.37847	-0.525196	TM6SF2	transmembrane 6 superfamily member 2
214605_x_at	7.12e-07	6.69e-09	-5.95515	9.98305	-0.525051	GPR1	G protein-coupled receptor 1
231429_at	0.0101	0.000523	-3.50319	-0.62928	-0.524853	TRABD2A	TraB domain containing 2A
1556959_at	0.00233	8e-05	-3.99475	1.10576	-0.524557	ANHX	anomalous homeobox
226372_at	2.45e-09	1.08e-11	-7.04689	16.1423	-0.52421	CHST11	carbohydrate (chondroitin 4) sulfotransferase 11
229991_s_at	1.09e-05	1.46e-07	-5.37495	7.04681	-0.524176	SYTL4	synaptotagmin like 4
204359_at	0.000141	2.73e-06	-4.77387	4.27223	-0.524041	LOC100506718///FLRT2	uncharacterized LOC100506718///fibronectin leucine rich transmembrane protein 2
207741_x_at	0.0293	0.00229	-3.07374	-1.97195	-0.523997	TPSAB1	tryptase alpha/beta 1
219902_at	1.97e-05	2.84e-07	-5.24282	6.41303	-0.523901	BHMT2	betaine--homocysteine S-methyltransferase 2
1557079_at	0.00684	0.000315	-3.64134	-0.162779	-0.523257	ITGBL1	integrin subunit beta like 1
206237_s_at	0.00731	0.000345	-3.61661	-0.247499	-0.523099	NRG1	neuregulin 1
236901_at	1.2e-07	8.7e-10	-6.31665	11.934	-0.522978
219882_at	0.0163	0.00101	-3.31677	-1.23226	-0.522745	TTLL7	tubulin tyrosine ligase like 7
1569149_at	5.43e-08	3.6e-10	-6.46837	12.7795	-0.521603	PDLIM7	PDZ and LIM domain 7
1557080_s_at	1.41e-05	1.94e-07	-5.31822	6.77307	-0.521532	ITGBL1	integrin subunit beta like 1
202499_s_at	2.46e-06	2.7e-08	-5.69814	8.65209	-0.521487	SLC2A3	solute carrier family 2 member 3
201279_s_at	2.31e-09	1.02e-11	-7.05676	16.2015	-0.521007	LOC101926921///DAB2	uncharacterized LOC101926921///DAB2, clathrin adaptor protein
211485_s_at	0.00675	0.000309	-3.64644	-0.145223	-0.520737	FGF18	fibroblast growth factor 18
207426_s_at	1.78e-06	1.87e-08	-5.76697	9.00387	-0.520418	TNFSF4	tumor necrosis factor superfamily member 4
213543_at	2.14e-06	2.3e-08	-5.72833	8.80597	-0.520259	SGCD	sarcoglycan delta
204802_at	0.0373	0.00328	-2.96224	-2.29357	-0.5198	RRAD	RRAD, Ras related glycolysis inhibitor and calcium channel regulator
201141_at	9.84e-07	9.69e-09	-5.88765	9.62893	-0.519682	GPNMB	glycoprotein nmb
235548_at	0.0186	0.00122	-3.2625	-1.40199	-0.519492	APCDD1L	APC down-regulated 1 like
227971_at	0.0252	0.00187	-3.13602	-1.78743	-0.518969	NRK	Nik related kinase
229404_at	6.02e-06	7.38e-08	-5.50707	7.6937	-0.518697	TWIST2	twist family bHLH transcription factor 2
217023_x_at	0.0145	0.000862	-3.363	-1.08557	-0.518642	TPSB2///TPSAB1	tryptase beta 2 (gene/pseudogene)///tryptase alpha/beta 1
214846_s_at	0.000409	9.48e-06	-4.49917	3.099	-0.51862	ALPK3	alpha kinase 3
209191_at	1.09e-08	5.83e-11	-6.7733	14.5251	-0.518539	TUBB6	tubulin beta 6 class V
224733_at	4.27e-12	6.48e-15	-8.17612	23.2918	-0.518517	CMTM3	CKLF like MARVEL transmembrane domain containing 3
207316_at	0.0168	0.00105	-3.30569	-1.26712	-0.518401	HAS1	hyaluronan synthase 1
52651_at	1.01e-08	5.3e-11	-6.78907	14.617	-0.517946	COL8A2	collagen type VIII alpha 2 chain
233291_at	0.00139	4.19e-05	-4.15308	1.70859	-0.517254
228750_at	0.0273	0.00209	-3.10257	-1.88697	-0.517163	COL14A1	collagen type XIV alpha 1 chain
231067_s_at	0.00136	4.08e-05	-4.15949	1.73341	-0.517044	AKAP12	A-kinase anchoring protein 12
203813_s_at	1.23e-06	1.23e-08	-5.84364	9.39977	-0.517041	SLIT3	slit guidance ligand 3
222088_s_at	2.18e-07	1.71e-09	-6.199	11.2891	-0.516839	SLC2A14///SLC2A3	solute carrier family 2 member 14///solute carrier family 2 member 3
211651_s_at	2.09e-11	4.75e-14	-7.88361	21.3702	-0.516723	LAMB1	laminin subunit beta 1
1554697_at	0.0338	0.00282	-3.00944	-2.15878	-0.516449	ADAMTS9	ADAM metallopeptidase with thrombospondin type 1 motif 9
204749_at	4.22e-06	5.02e-08	-5.58096	8.06112	-0.516346	NAP1L3	nucleosome assembly protein 1 like 3
204235_s_at	5.66e-06	6.9e-08	-5.51986	7.75703	-0.516266	GULP1	GULP, engulfment adaptor PTB domain containing 1
208608_s_at	0.0173	0.0011	-3.29259	-1.3082	-0.5161	SNTB1	syntrophin beta 1
213139_at	5.19e-08	3.43e-10	-6.47644	12.825	-0.515848	SNAI2	snail family transcriptional repressor 2
220988_s_at	4.97e-05	8.16e-07	-5.02827	5.41233	-0.515727	C1QTNF3	C1q and tumor necrosis factor related protein 3
206070_s_at	0.00303	0.000112	-3.91066	0.794236	-0.515647	EPHA3	EPH receptor A3
1554485_s_at	0.0356	0.00306	-2.98365	-2.23268	-0.515377	TMEM37	transmembrane protein 37
226084_at	8.72e-07	8.43e-09	-5.91299	9.7615	-0.51522	MAP1B	microtubule associated protein 1B
243296_at	2.56e-05	3.82e-07	-5.18326	6.13169	-0.514878	NAMPT	nicotinamide phosphoribosyltransferase
215306_at	8.47e-05	1.5e-06	-4.90076	4.83454	-0.514679
207574_s_at	5.19e-08	3.42e-10	-6.47683	12.8271	-0.514292	GADD45B	growth arrest and DNA damage inducible beta
210702_s_at	0.015	0.000909	-3.34798	-1.13345	-0.513875	PTGIS	prostaglandin I2 (prostacyclin) synthase
218854_at	1.9e-12	2.62e-15	-8.3072	24.1678	-0.513815	DSE	dermatan sulfate epimerase
234472_at	0.00667	0.000303	-3.65144	-0.128009	-0.513173	GALNT13	polypeptide N-acetylgalactosaminyltransferase 13
215613_at	3.44e-06	3.97e-08	-5.62552	8.28466	-0.512849	ADAM12	ADAM metallopeptidase domain 12
211709_s_at	1.65e-06	1.72e-08	-5.78239	9.08313	-0.512605	CLEC11A	C-type lectin domain family 11 member A
231911_at	0.00037	8.46e-06	-4.52483	3.206	-0.512556	ERMN	ermin
235296_at	1.38e-10	4.32e-13	-7.5512	19.2441	-0.512498	EIF5A2	eukaryotic translation initiation factor 5A2
232231_at	1.44e-07	1.07e-09	-6.28034	11.734	-0.51245	RUNX2	runt related transcription factor 2
213069_at	1.22e-12	1.53e-15	-8.38411	24.6859	-0.512374	HEG1	heart development protein with EGF like domains 1
203167_at	6.06e-08	4.11e-10	-6.44556	12.6514	-0.512229	TIMP2	TIMP metallopeptidase inhibitor 2
201925_s_at	3.64e-08	2.23e-10	-6.54979	13.2396	-0.512193	CD55	CD55 molecule (Cromer blood group)
220002_at	3.32e-05	5.15e-07	-5.12254	5.84766	-0.512193	KIF26B	kinesin family member 26B
244447_at	0.000177	3.54e-06	-4.71765	4.02715	-0.511762
226658_at	1.38e-05	1.89e-07	-5.32329	6.79745	-0.511624	PDPN	podoplanin
239999_at	0.0023	7.89e-05	-3.99806	1.11816	-0.511362	MIR99AHG	mir-99a-let-7c cluster host gene
200785_s_at	5.6e-08	3.76e-10	-6.46085	12.7373	-0.511001	LRP1	LDL receptor related protein 1
202701_at	6.5e-12	1.12e-14	-8.09676	22.7658	-0.51037	BMP1	bone morphogenetic protein 1
210273_at	4.79e-12	7.63e-15	-8.15245	23.1345	-0.510363	PCDH7	protocadherin 7
236561_at	6.49e-09	3.21e-11	-6.87144	15.0998	-0.510345	TGFBR1	transforming growth factor beta receptor 1
212067_s_at	5.67e-08	3.82e-10	-6.45825	12.7227	-0.510252	C1R	complement C1r subcomponent
209291_at	0.0133	0.000761	-3.39842	-0.971933	-0.510206	ID4	inhibitor of DNA binding 4, HLH protein
212473_s_at	2.59e-08	1.51e-10	-6.61569	13.6152	-0.509848	MICAL2	microtubule associated monooxygenase, calponin and LIM domain containing 2
1552309_a_at	6.16e-09	3.02e-11	-6.88114	15.1569	-0.509649	NEXN	nexilin F-actin binding protein
239273_s_at	0.0227	0.00161	-3.18046	-1.65361	-0.509235	MMP28	matrix metallopeptidase 28
200859_x_at	5.76e-08	3.9e-10	-6.45455	12.7019	-0.50898	FLNA	filamin A
205122_at	3.4e-06	3.91e-08	-5.62826	8.29848	-0.508101	MSANTD3-TMEFF1///TMEFF1	MSANTD3-TMEFF1 readthrough///transmembrane protein with EGF like and two follistatin like domains 1
223316_at	0.000202	4.14e-06	-4.68339	3.8791	-0.508058	CCDC3	coiled-coil domain containing 3
214761_at	0.000558	1.38e-05	-4.41348	2.74556	-0.508003	ZNF423	zinc finger protein 423
237290_at	3.05e-07	2.57e-09	-6.12681	10.8982	-0.507925
237305_at	0.0282	0.00218	-3.08962	-1.92522	-0.507128
202728_s_at	0.0182	0.00118	-3.2721	-1.37215	-0.506359	LTBP1	latent transforming growth factor beta binding protein 1
212909_at	0.0245	0.00178	-3.14995	-1.74567	-0.506252	LYPD1	LY6/PLAUR domain containing 1
204151_x_at	0.0327	0.00268	-3.02566	-2.112	-0.505797	AKR1C1	aldo-keto reductase family 1 member C1
218876_at	0.0239	0.00173	-3.15849	-1.71999	-0.505531	TPPP3	tubulin polymerization promoting protein family member 3
236313_at	7.91e-06	1.01e-07	-5.44698	7.39789	-0.505464	CDKN2B	cyclin dependent kinase inhibitor 2B
213652_at	6.15e-05	1.04e-06	-4.97774	5.18184	-0.505422	PCSK5	proprotein convertase subtilisin/kexin type 5
215081_at	0.00548	0.000236	-3.71857	0.105279	-0.505394	KIAA1024	KIAA1024
209209_s_at	1.79e-07	1.37e-09	-6.23719	11.4974	-0.504523	FERMT2	fermitin family member 2
226722_at	2e-07	1.55e-09	-6.21625	11.3831	-0.504479	FAM20C	family with sequence similarity 20 member C
210845_s_at	2.94e-09	1.37e-11	-7.00904	15.9158	-0.504219	PLAUR	plasminogen activator, urokinase receptor
221261_x_at	0.0133	0.000765	-3.39691	-0.976797	-0.503397	SNORA11E///SNORA11D///MAGED4///MAGED4B	small nucleolar RNA, H/ACA box 11E///small nucleolar RNA, H/ACA box 11D///MAGE family member D4///MAGE family member D4B
37005_at	1.63e-08	9.04e-11	-6.70089	14.1051	-0.503353	MINOS1-NBL1///NBL1	MINOS1-NBL1 readthrough///neuroblastoma 1, DAN family BMP antagonist
52255_s_at	3.26e-10	1.13e-12	-7.40252	18.3138	-0.503297	COL5A3	collagen type V alpha 3 chain
206814_at	0.000645	1.64e-05	-4.37356	2.58292	-0.503296	NGF	nerve growth factor
211160_x_at	2.18e-10	7.22e-13	-7.4723	18.7488	-0.502186	ACTN1	actinin alpha 1
209870_s_at	0.00746	0.000355	-3.60941	-0.272069	-0.502038	APBA2	amyloid beta precursor protein binding family A member 2
213150_at	0.00208	6.93e-05	-4.03024	1.23904	-0.5013	HOXA10	homeobox A10
226677_at	0.000173	3.45e-06	-4.7232	4.05123	-0.501293	ZNF521	zinc finger protein 521
223463_at	1.17e-10	3.56e-13	-7.58042	19.4285	-0.500643	RAB23	RAB23, member RAS oncogene family
213560_at	0.000619	1.56e-05	-4.38586	2.63288	-0.500579	GADD45B	growth arrest and DNA damage inducible beta
209616_s_at	0.0388	0.00346	-2.94492	-2.3425	-0.500371	LOC100653057///CES1	liver carboxylesterase 1-like///carboxylesterase 1
226944_at	4.91e-05	8.03e-07	-5.03158	5.42751	-0.500268	HTRA3	HtrA serine peptidase 3
204464_s_at	4.48e-08	2.87e-10	-6.50711	12.9979	-0.49949	EDNRA	endothelin receptor type A
202619_s_at	6.65e-05	1.14e-06	-4.9591	5.09732	-0.499295	PLOD2	procollagen-lysine,2-oxoglutarate 5-dioxygenase 2
212764_at	1.5e-07	1.13e-09	-6.2705	11.6799	-0.499139	ZEB1	zinc finger E-box binding homeobox 1
201109_s_at	4.72e-06	5.63e-08	-5.55892	7.95109	-0.498462	THBS1	thrombospondin 1
229504_at	2.74e-08	1.61e-10	-6.60484	13.5532	-0.498185	RAB23	RAB23, member RAS oncogene family
206725_x_at	3.73e-06	4.33e-08	-5.60896	8.2014	-0.49786	BMP1	bone morphogenetic protein 1
204135_at	4.09e-08	2.56e-10	-6.52631	13.1065	-0.496887	FILIP1L	filamin A interacting protein 1 like
214121_x_at	8.75e-09	4.5e-11	-6.81601	14.7745	-0.496576	PDLIM7	PDZ and LIM domain 7
206730_at	0.0264	0.00198	-3.11767	-1.84214	-0.496521	GRIA3	glutamate ionotropic receptor AMPA type subunit 3
217220_at	0.0008	2.14e-05	-4.31194	2.33452	-0.49632	LOC100287387	uncharacterized LOC100287387
205650_s_at	0.0428	0.00402	-2.89693	-2.47671	-0.496162	FGA	fibrinogen alpha chain
216005_at	0.00619	0.000275	-3.67776	-0.036999	-0.496089	TNC	tenascin C
1554966_a_at	7.26e-07	6.84e-09	-5.95096	9.96098	-0.495809	FILIP1L	filamin A interacting protein 1 like
206172_at	0.032	0.0026	-3.03531	-2.08406	-0.495417	IL13RA2	interleukin 13 receptor subunit alpha 2
206972_s_at	0.00214	7.21e-05	-4.02042	1.20205	-0.495399	GPR161	G protein-coupled receptor 161
205547_s_at	5.06e-06	6.1e-08	-5.54349	7.87429	-0.495395	TAGLN	transgelin
211924_s_at	4.58e-07	4.14e-09	-6.04176	10.4422	-0.495087	PLAUR	plasminogen activator, urokinase receptor
216594_x_at	0.0464	0.0045	-2.86052	-2.57715	-0.495043	AKR1C1	aldo-keto reductase family 1 member C1
201693_s_at	9.65e-06	1.27e-07	-5.40172	7.17685	-0.493766	EGR1	early growth response 1
1566482_at	0.000272	5.92e-06	-4.60447	3.54155	-0.49293
215076_s_at	1.74e-11	3.66e-14	-7.92231	21.6217	-0.492685	COL3A1	collagen type III alpha 1 chain
209189_at	0.00756	0.000361	-3.60488	-0.28752	-0.492607	FOS	Fos proto-oncogene, AP-1 transcription factor subunit
241132_at	0.0405	0.00371	-2.92246	-2.40557	-0.49255
1559638_at	0.00153	4.77e-05	-4.1214	1.58629	-0.492386	PIK3CD-AS1	PIK3CD antisense RNA 1
211719_x_at	8.39e-13	8.67e-16	-8.46494	25.2337	-0.492296	FN1	fibronectin 1
1555724_s_at	8.5e-06	1.1e-07	-5.43036	7.31654	-0.492063	TAGLN	transgelin
1561180_at	1.21e-08	6.55e-11	-6.75422	14.4141	-0.491977
205559_s_at	4.25e-05	6.84e-07	-5.06475	5.57997	-0.491547	PCSK5	proprotein convertase subtilisin/kexin type 5
227058_at	3.92e-07	3.46e-09	-6.07354	10.612	-0.490841	MEDAG	mesenteric estrogen dependent adipogenesis
202620_s_at	1.13e-05	1.52e-07	-5.3667	7.00688	-0.490703	PLOD2	procollagen-lysine,2-oxoglutarate 5-dioxygenase 2
37408_at	1.49e-11	3.01e-14	-7.95141	21.8114	-0.490658	MRC2	mannose receptor C type 2
204964_s_at	0.000624	1.58e-05	-4.38282	2.62051	-0.490238	SSPN	sarcospan
219806_s_at	9.49e-07	9.26e-09	-5.89595	9.67229	-0.489526	SMCO4	single-pass membrane protein with coiled-coil domains 4
203854_at	2.77e-05	4.16e-07	-5.16589	6.05014	-0.489221	CFI	complement factor I
204058_at	0.00944	0.000481	-3.52674	-0.550943	-0.489184	ME1	malic enzyme 1
221470_s_at	0.0142	0.000837	-3.37137	-1.05881	-0.489125	IL37	interleukin 37
228667_at	2.89e-06	3.23e-08	-5.66438	8.48079	-0.488981	AGPAT4	1-acylglycerol-3-phosphate O-acyltransferase 4
238262_at	0.0178	0.00114	-3.28222	-1.34061	-0.488731	SPDYA	speedy/RINGO cell cycle regulator family member A
212013_at	5e-07	4.56e-09	-6.02417	10.3485	-0.488394	PXDN	peroxidasin
205578_at	2.22e-06	2.4e-08	-5.71974	8.7621	-0.488092	ROR2	receptor tyrosine kinase like orphan receptor 2
206359_at	0.000688	1.77e-05	-4.35628	2.51297	-0.488035	SOCS3	suppressor of cytokine signaling 3
202052_s_at	1.3e-10	4.05e-13	-7.56105	19.3062	-0.487973	RAI14	retinoic acid induced 14
1554779_s_at	0.0416	0.00385	-2.91068	-2.43849	-0.487788	PHLDB2	pleckstrin homology like domain family B member 2
221911_at	7.85e-06	9.97e-08	-5.44899	7.40772	-0.487774	ETV1	ETS variant 1
1569150_x_at	1.06e-07	7.58e-10	-6.34042	12.0655	-0.487704	PDLIM7	PDZ and LIM domain 7
214038_at	0.0178	0.00114	-3.28285	-1.33864	-0.487649	CCL8	C-C motif chemokine ligand 8
203562_at	5.47e-08	3.65e-10	-6.46588	12.7655	-0.487466	FEZ1	fasciculation and elongation protein zeta 1
227911_at	2.83e-07	2.35e-09	-6.14252	10.9829	-0.487283	ARHGAP28	Rho GTPase activating protein 28
219971_at	0.0449	0.00431	-2.87483	-2.53782	-0.487041	IL21R	interleukin 21 receptor
1555923_a_at	0.00316	0.000118	-3.89734	0.745419	-0.486992	CASC10	cancer susceptibility candidate 10
219890_at	0.0255	0.00189	-3.132	-1.79944	-0.486923	CLEC5A	C-type lectin domain family 5 member A
205168_at	1.13e-09	4.6e-12	-7.18317	16.9654	-0.486921	DDR2	discoidin domain receptor tyrosine kinase 2
212868_x_at	0.00323	0.000122	-3.88973	0.717609	-0.48644	MAPKAPK5-AS1	MAPKAPK5 antisense RNA 1
209875_s_at	0.00985	0.000508	-3.51174	-0.600895	-0.486321	SPP1	secreted phosphoprotein 1
1558116_x_at	0.000457	1.09e-05	-4.46753	2.9678	-0.486257	RECK	reversion inducing cysteine rich protein with kazal motifs
204671_s_at	1.44e-07	1.06e-09	-6.28157	11.7407	-0.486165	ANKRD6	ankyrin repeat domain 6
216352_x_at	0.00322	0.000121	-3.89133	0.723481	-0.486064	PCDHGA3	protocadherin gamma subfamily A, 3
244144_at	0.0182	0.00118	-3.27233	-1.37143	-0.485753	SYNE1	spectrin repeat containing nuclear envelope protein 1
1554867_a_at	0.00483	0.000202	-3.75934	0.248826	-0.485532	PRR16	proline rich 16
214535_s_at	4e-05	6.41e-07	-5.07785	5.64042	-0.48552	ADAMTS2	ADAM metallopeptidase with thrombospondin type 1 motif 2
204324_s_at	0.00151	4.69e-05	-4.1257	1.60283	-0.48521	GOLIM4	golgi integral membrane protein 4
202856_s_at	1.87e-05	2.65e-07	-5.25644	6.47774	-0.485202	MIR6787///SLC16A3	microRNA 6787///solute carrier family 16 member 3
1570351_at	8.32e-06	1.07e-07	-5.43532	7.34077	-0.485086	ADAMTS6	ADAM metallopeptidase with thrombospondin type 1 motif 6
206471_s_at	9.64e-06	1.27e-07	-5.40223	7.17934	-0.484896	PLXNC1	plexin C1
233084_s_at	0.0397	0.00359	-2.9336	-2.37436	-0.484838	SYCE1	synaptonemal complex central element protein 1
206580_s_at	4.29e-10	1.55e-12	-7.35445	18.0158	-0.484755	EFEMP2	EGF containing fibulin like extracellular matrix protein 2
215350_at	0.000119	2.24e-06	-4.81599	4.45748	-0.484527	SYNE1	spectrin repeat containing nuclear envelope protein 1
200665_s_at	7.1e-13	6.76e-16	-8.5002	25.4737	-0.48415	SPARC	secreted protein acidic and cysteine rich
227870_at	3.21e-05	4.98e-07	-5.12961	5.88059	-0.483477	IGDCC4	immunoglobulin superfamily DCC subclass member 4
216269_s_at	0.000686	1.77e-05	-4.35692	2.51553	-0.483359	ELN	elastin
232888_at	0.0417	0.00387	-2.90938	-2.44211	-0.483247	ISM1	isthmin 1, angiogenesis inhibitor
223625_at	0.0275	0.00211	-3.09905	-1.89738	-0.483222	FAM126A	family with sequence similarity 126 member A
201617_x_at	4.7e-07	4.26e-09	-6.03636	10.4134	-0.481502	CALD1	caldesmon 1
1555705_a_at	2.81e-09	1.29e-11	-7.01934	15.9773	-0.481416	CMTM3	CKLF like MARVEL transmembrane domain containing 3
231382_at	2.8e-06	3.12e-08	-5.67079	8.51325	-0.481043	FGF18	fibroblast growth factor 18
212977_at	8.47e-05	1.5e-06	-4.90098	4.83551	-0.48066	ACKR3	atypical chemokine receptor 3
240450_at	2.13e-05	3.1e-07	-5.22509	6.329	-0.480064
213746_s_at	3.21e-08	1.93e-10	-6.5738	13.3762	-0.480063	FLNA	filamin A
1554018_at	0.00101	2.83e-05	-4.24693	2.07581	-0.479643	GPNMB	glycoprotein nmb
208461_at	0.031	0.00248	-3.04906	-2.04409	-0.479603	HIC1	hypermethylated in cancer 1
212732_at	0.000247	5.25e-06	-4.63134	3.6559	-0.479099	MEG3	maternally expressed 3 (non-protein coding)
227038_at	1.06e-05	1.42e-07	-5.38039	7.07321	-0.478701	SGMS2	sphingomyelin synthase 2
212822_at	1.96e-10	6.36e-13	-7.49179	18.8709	-0.478673	HEG1	heart development protein with EGF like domains 1
229822_at	0.00387	0.000152	-3.83187	0.507808	-0.478355	PARVB	parvin beta
202207_at	2.22e-06	2.39e-08	-5.7205	8.766	-0.477754	ARL4C	ADP ribosylation factor like GTPase 4C
228658_at	0.000847	2.3e-05	-4.2959	2.27035	-0.477124	MIAT	myocardial infarction associated transcript (non-protein coding)
218885_s_at	0.00738	0.00035	-3.61316	-0.259268	-0.477116	GALNT12	polypeptide N-acetylgalactosaminyltransferase 12
214452_at	0.00366	0.000142	-3.84956	0.57164	-0.476233	BCAT1	branched chain amino acid transaminase 1
1555962_at	0.0144	0.000851	-3.36668	-1.07383	-0.47583	B3GNT7	UDP-GlcNAc:betaGal beta-1,3-N-acetylglucosaminyltransferase 7
213965_s_at	0.0112	0.000602	-3.46454	-0.756799	-0.475383	CHD5	chromodomain helicase DNA binding protein 5
1557938_s_at	2.95e-08	1.76e-10	-6.58992	13.4681	-0.475345	PTRF	polymerase I and transcript release factor
213241_at	3.72e-08	2.28e-10	-6.54567	13.2162	-0.475226	PLXNC1	plexin C1
219677_at	4.46e-11	1.17e-13	-7.74944	20.5045	-0.47469	SPSB1	splA/ryanodine receptor domain and SOCS box containing 1
226905_at	1.21e-07	8.84e-10	-6.31377	11.9181	-0.474636	FAM101B	family with sequence similarity 101 member B
202912_at	0.00237	8.2e-05	-3.98865	1.08295	-0.474527	ADM	adrenomedullin
1556134_a_at	0.0353	0.00302	-2.98801	-2.22022	-0.474233	B3GNT5	UDP-GlcNAc:betaGal beta-1,3-N-acetylglucosaminyltransferase 5
236361_at	5.83e-05	9.78e-07	-4.99079	5.24115	-0.474211	GALNT15	polypeptide N-acetylgalactosaminyltransferase 15
221152_at	0.00224	7.61e-05	-4.00706	1.15188	-0.473992	COL8A1	collagen type VIII alpha 1 chain
204345_at	3.39e-06	3.89e-08	-5.6291	8.30268	-0.473714	COL16A1	collagen type XVI alpha 1 chain
244521_at	0.0255	0.00189	-3.13178	-1.80008	-0.473695	TSHZ2	teashirt zinc finger homeobox 2
231358_at	0.0148	0.000887	-3.35501	-1.11104	-0.473596	MRO	maestro
223253_at	2.07e-05	3e-07	-5.23176	6.36059	-0.473407	EPDR1	ependymin related 1
219432_at	1.4e-06	1.43e-08	-5.81569	9.25496	-0.473397	EVC	EvC ciliary complex subunit 1
227404_s_at	0.000317	7.06e-06	-4.56535	3.37608	-0.473264	EGR1	early growth response 1
207118_s_at	0.0346	0.00293	-2.99767	-2.19258	-0.472899	MMP23A///MMP23B	matrix metallopeptidase 23A (pseudogene)///matrix metallopeptidase 23B
241272_at	0.00134	4.01e-05	-4.16335	1.74841	-0.472707
237015_at	0.0393	0.00353	-2.9383	-2.36115	-0.472553	LOC105371352	uncharacterized LOC105371352
208131_s_at	0.00134	4.02e-05	-4.1632	1.74782	-0.472109	PTGIS	prostaglandin I2 (prostacyclin) synthase
232197_x_at	8.7e-06	1.12e-07	-5.42558	7.29317	-0.471596	ARSB	arylsulfatase B
242896_at	0.00131	3.9e-05	-4.17013	1.77474	-0.47155
1561276_at	0.037	0.00323	-2.96641	-2.28173	-0.471478	DOCK5	dedicator of cytokinesis 5
226103_at	2.43e-07	1.94e-09	-6.17596	11.1639	-0.47145	NEXN	nexilin F-actin binding protein
201616_s_at	7.3e-09	3.68e-11	-6.84879	14.9666	-0.471179	CALD1	caldesmon 1
1555397_at	0.0221	0.00154	-3.19309	-1.61529	-0.471005	MYO1D	myosin ID
205501_at	9.91e-05	1.8e-06	-4.86237	4.66305	-0.470636	PDE10A	phosphodiesterase 10A
206932_at	0.00219	7.43e-05	-4.01302	1.17423	-0.470279	CH25H	cholesterol 25-hydroxylase
206973_at	0.0255	0.00189	-3.13217	-1.79892	-0.469988	PPFIA2	PTPRF interacting protein alpha 2
214466_at	0.00266	9.53e-05	-3.95109	0.943274	-0.469569	GJA5	gap junction protein alpha 5
201278_at	8.24e-08	5.73e-10	-6.38865	12.3333	-0.469482	LOC101926921///DAB2	uncharacterized LOC101926921///DAB2, clathrin adaptor protein
201215_at	1.12e-06	1.11e-08	-5.86233	9.49688	-0.468936	PLS3	plastin 3
1559901_s_at	1.64e-05	2.3e-07	-5.28472	6.61259	-0.468873	MIR99AHG	mir-99a-let-7c cluster host gene
220214_at	0.0449	0.0043	-2.87551	-2.53594	-0.468731	ZNF215	zinc finger protein 215
1570165_at	0.00014	2.72e-06	-4.77449	4.27494	-0.467941
219935_at	0.000733	1.92e-05	-4.33785	2.43859	-0.467838	ADAMTS5	ADAM metallopeptidase with thrombospondin type 1 motif 5
202672_s_at	0.00134	4e-05	-4.16388	1.75047	-0.46697	ATF3	activating transcription factor 3
220817_at	0.02	0.00135	-3.23392	-1.49032	-0.466961	TRPC4	transient receptor potential cation channel subfamily C member 4
207453_s_at	0.000384	8.82e-06	-4.51563	3.16759	-0.466633	DNAJB5	DnaJ heat shock protein family (Hsp40) member B5
232701_at	0.000315	7.02e-06	-4.56662	3.38145	-0.466622
211981_at	3.89e-08	2.42e-10	-6.53569	13.1597	-0.466391	COL4A1	collagen type IV alpha 1 chain
227236_at	2.06e-05	2.98e-07	-5.23325	6.36763	-0.466197	TSPAN2	tetraspanin 2
205330_at	3.84e-05	6.11e-07	-5.08765	5.68572	-0.466133	MN1	MN1 proto-oncogene, transcriptional regulator
202206_at	1.1e-06	1.09e-08	-5.86552	9.51352	-0.46592	ARL4C	ADP ribosylation factor like GTPase 4C
1562046_at	0.04	0.00363	-2.93015	-2.38405	-0.465428	LOC101927244	uncharacterized LOC101927244
37145_at	0.0476	0.00468	-2.84753	-2.61267	-0.465378	GNLY	granulysin
228263_at	0.00306	0.000113	-3.90778	0.783668	-0.465137	GRASP	general receptor for phosphoinositides 1 associated scaffold protein
224235_at	0.0147	0.000875	-3.35892	-1.09859	-0.465074
241473_at	0.000355	8.04e-06	-4.5364	3.25443	-0.464873
208227_x_at	0.00295	0.000108	-3.92042	0.830084	-0.464797	ADAM22	ADAM metallopeptidase domain 22
243277_x_at	0.0261	0.00195	-3.1225	-1.82777	-0.464712	MECOM	MDS1 and EVI1 complex locus
228863_at	1.81e-09	7.74e-12	-7.10075	16.4663	-0.464366	PCDH17	protocadherin 17
219855_at	0.00576	0.00025	-3.7028	0.050117	-0.464261	NUDT11	nudix hydrolase 11
205123_s_at	0.000124	2.35e-06	-4.80605	4.4136	-0.463891	MSANTD3-TMEFF1///TMEFF1	MSANTD3-TMEFF1 readthrough///transmembrane protein with EGF like and two follistatin like domains 1
1557241_a_at	1.23e-05	1.67e-07	-5.34802	6.91658	-0.463884
236029_at	0.00106	2.99e-05	-4.23343	2.02253	-0.463796	FAT3	FAT atypical cadherin 3
219463_at	0.0106	0.000561	-3.48403	-0.692655	-0.463786	LAMP5	lysosomal associated membrane protein family member 5
227529_s_at	0.0107	0.000564	-3.48247	-0.697805	-0.463326	AKAP12	A-kinase anchoring protein 12
219367_s_at	0.000399	9.2e-06	-4.50592	3.12708	-0.462923	NRP2	neuropilin 2
220504_at	0.0391	0.00351	-2.94033	-2.35544	-0.462848	KERA	keratocan
202497_x_at	1.83e-06	1.93e-08	-5.76025	8.96938	-0.462592	SLC2A3	solute carrier family 2 member 3
244876_at	0.00049	1.18e-05	-4.4492	2.89215	-0.462481
234563_at	0.0019	6.21e-05	-4.05723	1.3411	-0.462172
210517_s_at	0.000364	8.31e-06	-4.52885	3.22282	-0.461339	AKAP12	A-kinase anchoring protein 12
243000_at	0.0227	0.00161	-3.18123	-1.65128	-0.461321	CDK6	cyclin dependent kinase 6
1562665_at	0.00221	7.51e-05	-4.01034	1.16418	-0.460801
216442_x_at	1.74e-12	2.35e-15	-8.3224	24.2699	-0.460521	FN1	fibronectin 1
212012_at	1.41e-06	1.44e-08	-5.81492	9.25097	-0.460431	PXDN	peroxidasin
221658_s_at	0.00724	0.000341	-3.61983	-0.23649	-0.459949	IL21R	interleukin 21 receptor
236571_at	1.15e-05	1.55e-07	-5.3629	6.98847	-0.459799
1563023_at	0.0119	0.000662	-3.43785	-0.844102	-0.459685
201540_at	0.00969	0.000497	-3.51776	-0.580865	-0.459027	FHL1	four and a half LIM domains 1
204059_s_at	0.00639	0.000287	-3.66657	-0.075776	-0.458855	ME1	malic enzyme 1
232434_at	0.0408	0.00375	-2.91928	-2.41447	-0.45884	DIRC3	disrupted in renal carcinoma 3
40524_at	0.000643	1.63e-05	-4.37511	2.58923	-0.458364	PTPN21	protein tyrosine phosphatase, non-receptor type 21
201983_s_at	0.022	0.00153	-3.1949	-1.60978	-0.457979	EGFR	epidermal growth factor receptor
209304_x_at	8.14e-07	7.84e-09	-5.92627	9.83112	-0.457823	GADD45B	growth arrest and DNA damage inducible beta
215495_s_at	0.0109	0.000579	-3.47516	-0.721912	-0.457635	SAMD4A	sterile alpha motif domain containing 4A
211148_s_at	2.39e-07	1.9e-09	-6.18042	11.1882	-0.457231	ANGPT2	angiopoietin 2
232541_at	0.0271	0.00207	-3.10477	-1.88043	-0.456387
201058_s_at	1.97e-06	2.11e-08	-5.74437	8.888	-0.456207	MYL9	myosin light chain 9
215254_at	0.00284	0.000103	-3.93189	0.872319	-0.456202	RCAN1	regulator of calcineurin 1
224184_s_at	0.0267	0.00203	-3.11067	-1.86294	-0.455591	BOC	BOC cell adhesion associated, oncogene regulated
241824_at	7.12e-05	1.23e-06	-4.94296	5.02436	-0.455503
224794_s_at	5.57e-09	2.67e-11	-6.90133	15.276	-0.455467	CERCAM	cerebral endothelial cell adhesion molecule
228396_at	2.49e-07	2.03e-09	-6.16858	11.124	-0.455365	PRKG1	protein kinase, cGMP-dependent, type I
223393_s_at	5.43e-10	2.02e-12	-7.31293	17.7596	-0.455279	TSHZ3	teashirt zinc finger homeobox 3
226865_at	9.91e-07	9.78e-09	-5.88596	9.6201	-0.455222	PLXDC2	plexin domain containing 2
227828_s_at	2.44e-08	1.41e-10	-6.6267	13.6783	-0.454617	EVA1A	eva-1 homolog A, regulator of programmed cell death
242836_at	0.000119	2.24e-06	-4.81642	4.45934	-0.454524
210495_x_at	1.92e-12	2.67e-15	-8.30438	24.1488	-0.454405	FN1	fibronectin 1
200907_s_at	7.65e-07	7.3e-09	-5.93925	9.89932	-0.454205	PALLD	palladin, cytoskeletal associated protein
52837_at	0.000134	2.57e-06	-4.78671	4.32855	-0.454033	KIAA1644	KIAA1644
218000_s_at	0.021	0.00144	-3.21387	-1.55188	-0.453827	PHLDA1	pleckstrin homology like domain family A member 1
208370_s_at	0.00125	3.69e-05	-4.18345	1.82659	-0.453576	RCAN1	regulator of calcineurin 1
222146_s_at	1.47e-07	1.1e-09	-6.27609	11.7106	-0.453338	TCF4	transcription factor 4
212358_at	0.00733	0.000347	-3.61557	-0.25105	-0.453283	CLIP3	CAP-Gly domain containing linker protein 3
204948_s_at	0.000166	3.29e-06	-4.73361	4.09649	-0.453155	FST	follistatin
211700_s_at	0.00323	0.000121	-3.8898	0.717897	-0.452996	TRO	trophinin
1566779_at	0.0283	0.00218	-3.08862	-1.92816	-0.452929
200986_at	3.26e-07	2.78e-09	-6.11283	10.8229	-0.452914	SERPING1	serpin family G member 1
1558837_a_at	1.62e-10	5.13e-13	-7.52467	19.0772	-0.452879
215617_at	3.66e-06	4.23e-08	-5.61337	8.22359	-0.452867	SPATS2L	spermatogenesis associated serine rich 2 like
210298_x_at	0.0303	0.00242	-3.05678	-2.02158	-0.452743	FHL1	four and a half LIM domains 1
227530_at	0.00102	2.88e-05	-4.24263	2.05884	-0.452502	AKAP12	A-kinase anchoring protein 12
226932_at	1.82e-06	1.91e-08	-5.76231	8.97992	-0.452243	SSPN	sarcospan
222450_at	6.95e-05	1.2e-06	-4.94866	5.05007	-0.451853	PMEPA1	prostate transmembrane protein, androgen induced 1
206187_at	0.000149	2.93e-06	-4.75815	4.20344	-0.45172	PTGIR	prostaglandin I2 (prostacyclin) receptor (IP)
219025_at	4.58e-10	1.69e-12	-7.34093	17.9323	-0.45131	CD248	CD248 molecule
213059_at	0.000805	2.16e-05	-4.30969	2.32549	-0.451197	CREB3L1	cAMP responsive element binding protein 3 like 1
236290_at	0.0405	0.00371	-2.92302	-2.40403	-0.451155	DOK6	docking protein 6
213800_at	6.04e-05	1.02e-06	-4.98207	5.20151	-0.450768	CFH	complement factor H
222549_at	0.0176	0.00113	-3.28555	-1.3302	-0.450469	CLDN1	claudin 1
228146_at	0.0407	0.00374	-2.92061	-2.41077	-0.450267	C17orf51	chromosome 17 open reading frame 51
235961_at	0.0362	0.00313	-2.97718	-2.25111	-0.450255	GPR161	G protein-coupled receptor 161
222486_s_at	0.0109	0.000584	-3.47302	-0.728942	-0.450163	ADAMTS1	ADAM metallopeptidase with thrombospondin type 1 motif 1
226075_at	1.05e-09	4.2e-12	-7.19756	17.0529	-0.450145	SPSB1	splA/ryanodine receptor domain and SOCS box containing 1
223801_s_at	0.0128	0.000722	-3.41346	-0.923347	-0.449846	APOL4	apolipoprotein L4
205920_at	0.0465	0.00452	-2.85892	-2.58154	-0.449798	SLC6A6	solute carrier family 6 member 6
220253_s_at	0.00203	6.73e-05	-4.03749	1.2664	-0.449638	LRP12	LDL receptor related protein 12
201654_s_at	0.000595	1.49e-05	-4.39625	2.67521	-0.449534	HSPG2	heparan sulfate proteoglycan 2
203798_s_at	0.0187	0.00123	-3.25975	-1.41053	-0.448466	VSNL1	visinin like 1
210113_s_at	0.0297	0.00234	-3.06687	-1.99209	-0.448318	NLRP1	NLR family pyrin domain containing 1
224550_s_at	0.00807	0.000392	-3.58231	-0.364144	-0.448162	MRVI1	murine retrovirus integration site 1 homolog
203088_at	0.000144	2.81e-06	-4.76717	4.2429	-0.448089	FBLN5	fibulin 5
210170_at	0.00719	0.000339	-3.62198	-0.229136	-0.44797	PDLIM3	PDZ and LIM domain 3
204035_at	0.00636	0.000284	-3.66883	-0.067949	-0.447725	SCG2	secretogranin II
209160_at	0.0168	0.00105	-3.30578	-1.26684	-0.447244	AKR1C3	aldo-keto reductase family 1, member C3
1558836_at	8.83e-09	4.58e-11	-6.81325	14.7583	-0.447198
201280_s_at	3.06e-08	1.83e-10	-6.58324	13.43	-0.447163	LOC101926921///DAB2	uncharacterized LOC101926921///DAB2, clathrin adaptor protein
205493_s_at	0.0169	0.00107	-3.30222	-1.27802	-0.446845	DPYSL4	dihydropyrimidinase like 4
232451_at	0.000168	3.33e-06	-4.73051	4.08302	-0.446815
1564796_at	0.000201	4.1e-06	-4.68558	3.88853	-0.446701	EMP1	epithelial membrane protein 1
220204_s_at	0.0203	0.00137	-3.2292	-1.50485	-0.446502	BMP8A	bone morphogenetic protein 8a
206893_at	0.0114	0.000618	-3.45709	-0.781224	-0.44648	SALL1	spalt like transcription factor 1
242868_at	7.46e-05	1.3e-06	-4.93213	4.9755	-0.446255
226701_at	8.82e-09	4.55e-11	-6.81413	14.7635	-0.446243	GJA5	gap junction protein alpha 5
236787_at	0.0102	0.000532	-3.49897	-0.64327	-0.445554	LOC101928173	uncharacterized LOC101928173
209305_s_at	1.26e-06	1.27e-08	-5.83829	9.372	-0.445527	GADD45B	growth arrest and DNA damage inducible beta
201110_s_at	1.07e-06	1.05e-08	-5.87211	9.54782	-0.445393	THBS1	thrombospondin 1
201615_x_at	3.78e-06	4.4e-08	-5.60606	8.18688	-0.445156	CALD1	caldesmon 1
1563841_at	3.12e-05	4.81e-07	-5.1365	5.91273	-0.444695
239605_x_at	0.000852	2.32e-05	-4.29309	2.25915	-0.444574
230311_s_at	3.71e-05	5.87e-07	-5.09614	5.72505	-0.444161	PRDM6	PR/SET domain 6
204575_s_at	6.79e-05	1.17e-06	-4.95419	5.07509	-0.44405	MMP19	matrix metallopeptidase 19
1569346_a_at	0.0196	0.00131	-3.24154	-1.46686	-0.443967
205249_at	0.00154	4.84e-05	-4.11834	1.5745	-0.443965	EGR2	early growth response 2
201655_s_at	8.87e-08	6.23e-10	-6.37425	12.2532	-0.443957	HSPG2	heparan sulfate proteoglycan 2
202008_s_at	8.54e-08	5.99e-10	-6.38119	12.2918	-0.443583	NID1	nidogen 1
231578_at	0.0101	0.000523	-3.50341	-0.628553	-0.443567	GBP1	guanylate binding protein 1
209661_at	0.000234	4.93e-06	-4.64478	3.7133	-0.443227	KIFC3	kinesin family member C3
229459_at	0.0397	0.00358	-2.93432	-2.37232	-0.443222	FAM19A5	family with sequence similarity 19 member A5, C-C motif chemokine like
1552798_a_at	0.000247	5.26e-06	-4.63053	3.65245	-0.443188	TLR4	toll like receptor 4
204083_s_at	8.19e-05	1.45e-06	-4.90873	4.87026	-0.443008	TPM2	tropomyosin 2 (beta)
230422_at	0.00844	0.000416	-3.56645	-0.417718	-0.442909	FPR3	formyl peptide receptor 3
235657_at	0.0109	0.00058	-3.47485	-0.722933	-0.4423
205572_at	1.81e-07	1.39e-09	-6.23507	11.4859	-0.442192	ANGPT2	angiopoietin 2
236034_at	4.49e-07	4.04e-09	-6.04612	10.4654	-0.441861	ANGPT2	angiopoietin 2
1556128_a_at	7.65e-08	5.28e-10	-6.40288	12.4127	-0.441402	RASGRF2	Ras protein specific guanine nucleotide releasing factor 2
229034_at	0.0315	0.00254	-3.04182	-2.06516	-0.44139	SOBP	sine oculis binding protein homolog
232750_at	3.56e-05	5.57e-07	-5.10684	5.77469	-0.441157	LOC105373878	uncharacterized LOC105373878
209732_at	1.92e-06	2.04e-08	-5.75014	8.91754	-0.440807	CLEC2B	C-type lectin domain family 2 member B
223378_at	2.15e-10	7.04e-13	-7.47603	18.7722	-0.440691	GLIS2	GLIS family zinc finger 2
205442_at	0.00288	0.000105	-3.92755	0.85632	-0.439915	MFAP3L	microfibrillar associated protein 3 like
203665_at	0.00144	4.4e-05	-4.14141	1.66344	-0.439698	HMOX1	heme oxygenase 1
227655_at	0.00982	0.000505	-3.51293	-0.596942	-0.439606	SNHG18	small nucleolar RNA host gene 18
227390_at	0.0157	0.000957	-3.33306	-1.18077	-0.439403	MEG3	maternally expressed 3 (non-protein coding)
209402_s_at	0.0059	0.000259	-3.69392	0.019154	-0.439324	SLC12A4	solute carrier family 12 member 4
201029_s_at	3.22e-10	1.11e-12	-7.40519	18.3304	-0.439277	CD99	CD99 molecule
238111_at	0.0187	0.00123	-3.25931	-1.4119	-0.439247	SDCCAG3	serologically defined colon cancer antigen 3
205560_at	5.39e-05	8.92e-07	-5.00993	5.32844	-0.439096	PCSK5	proprotein convertase subtilisin/kexin type 5
242546_at	0.000544	1.34e-05	-4.4201	2.77264	-0.438683	LINC01296///DUXAP10	long intergenic non-protein coding RNA 1296///double homeobox A pseudogene 10
207002_s_at	0.00143	4.35e-05	-4.14386	1.6729	-0.438544	PLAGL1	PLAG1 like zinc finger 1
243160_at	0.00236	8.12e-05	-3.99097	1.09162	-0.438452
208169_s_at	0.0308	0.00247	-3.05074	-2.0392	-0.438136	PTGER3	prostaglandin E receptor 3
233386_at	0.00264	9.4e-05	-3.95461	0.956305	-0.438076
211966_at	4.49e-07	4.03e-09	-6.04621	10.4659	-0.438065	COL4A2	collagen type IV alpha 2 chain
209318_x_at	0.000215	4.45e-06	-4.66771	3.81161	-0.438044	PLAGL1	PLAG1 like zinc finger 1
226609_at	3.32e-08	2.02e-10	-6.56636	13.3338	-0.437994	DCBLD1	discoidin, CUB and LCCL domain containing 1
206377_at	3.37e-07	2.88e-09	-6.10657	10.7892	-0.437533	FOXF2	forkhead box F2
226743_at	7.24e-06	9.08e-08	-5.467	7.49612	-0.437506	SLFN11	schlafen family member 11
210299_s_at	0.0261	0.00196	-3.1211	-1.83194	-0.437237	FHL1	four and a half LIM domains 1
1553572_a_at	0.0217	0.00151	-3.19923	-1.59659	-0.437212	CYGB	cytoglobin
229357_at	0.00134	4.03e-05	-4.16241	1.74474	-0.437208	ADAMTS5	ADAM metallopeptidase with thrombospondin type 1 motif 5
228900_at	0.0209	0.00143	-3.21559	-1.54661	-0.437192	SPECC1	sperm antigen with calponin homology and coiled-coil domains 1
203434_s_at	0.0294	0.00231	-3.0716	-1.97821	-0.437137	MME	membrane metallo-endopeptidase
232748_at	0.00334	0.000127	-3.87903	0.678608	-0.437038	PAPPA	pappalysin 1
204844_at	3.01e-05	4.6e-07	-5.14577	5.95597	-0.436906	ENPEP	glutamyl aminopeptidase
213316_at	1.02e-09	4.07e-12	-7.20249	17.083	-0.436852	KIAA1462	KIAA1462
206924_at	0.0342	0.00288	-3.00322	-2.17667	-0.436627	IL11	interleukin 11
214228_x_at	0.0211	0.00145	-3.2123	-1.55668	-0.436531	TNFRSF4	TNF receptor superfamily member 4
225524_at	5.43e-07	4.99e-09	-6.00812	10.2632	-0.436521	ANTXR2	anthrax toxin receptor 2
205207_at	0.0109	0.000584	-3.47281	-0.729619	-0.435927	IL6	interleukin 6
241700_at	0.000482	1.16e-05	-4.45348	2.90981	-0.435884	ZFHX4	zinc finger homeobox 4
203951_at	0.0236	0.0017	-3.16361	-1.70455	-0.435548	CNN1	calponin 1
1558803_at	0.000733	1.92e-05	-4.33787	2.43866	-0.435143	LOC105371401	uncharacterized LOC105371401
224002_s_at	3.89e-10	1.39e-12	-7.37141	18.1208	-0.435129	FKBP7	FK506 binding protein 7
203817_at	7.21e-09	3.58e-11	-6.85333	14.9933	-0.434859	GUCY1B3	guanylate cyclase 1 soluble subunit beta
205346_at	0.0161	0.000998	-3.32114	-1.21846	-0.434622	ST3GAL2	ST3 beta-galactoside alpha-2,3-sialyltransferase 2
222101_s_at	5.47e-08	3.65e-10	-6.46593	12.7658	-0.434585	DCHS1	dachsous cadherin-related 1
215643_at	0.00026	5.59e-06	-4.61739	3.59644	-0.434519	SEMA3D	semaphorin 3D
201028_s_at	3.13e-08	1.88e-10	-6.57846	13.4027	-0.434082	CD99	CD99 molecule
203729_at	1.22e-06	1.22e-08	-5.84576	9.41074	-0.433921	EMP3	epithelial membrane protein 3
242883_at	0.0388	0.00346	-2.94542	-2.3411	-0.433438	OTOS	otospiralin
226899_at	3.17e-06	3.61e-08	-5.64326	8.37406	-0.432798	UNC5B	unc-5 netrin receptor B
239919_at	8.06e-06	1.03e-07	-5.44265	7.37665	-0.432619	TBX5-AS1	TBX5 antisense RNA 1
226933_s_at	0.0331	0.00272	-3.02017	-2.12786	-0.43258	ID4	inhibitor of DNA binding 4, HLH protein
202729_s_at	5.95e-06	7.28e-08	-5.50965	7.70648	-0.431968	LTBP1	latent transforming growth factor beta binding protein 1
214632_at	1.33e-06	1.35e-08	-5.82719	9.31445	-0.431956	NRP2	neuropilin 2
236304_at	0.000189	3.83e-06	-4.70057	3.95323	-0.431806	LINC00702	long intergenic non-protein coding RNA 702
213910_at	0.000211	4.36e-06	-4.67209	3.83045	-0.431799	IGFBP7	insulin like growth factor binding protein 7
203370_s_at	3.85e-10	1.36e-12	-7.37415	18.1378	-0.431426	PDLIM7	PDZ and LIM domain 7
212387_at	3.55e-07	3.09e-09	-6.09386	10.7209	-0.431251	TCF4	transcription factor 4
212992_at	0.00184	5.96e-05	-4.06754	1.38028	-0.431119	AHNAK2	AHNAK nucleoprotein 2
214505_s_at	0.0288	0.00224	-3.0803	-1.95268	-0.431022	FHL1	four and a half LIM domains 1
227995_at	3.02e-07	2.53e-09	-6.12917	10.9109	-0.430997	PLXDC2	plexin domain containing 2
1555629_at	0.0383	0.0034	-2.95043	-2.32698	-0.430938	HAVCR2	hepatitis A virus cellular receptor 2
230218_at	2.34e-06	2.55e-08	-5.70838	8.7042	-0.430841	HIC1	hypermethylated in cancer 1
230730_at	0.000375	8.6e-06	-4.5211	3.19042	-0.430687	SGCD	sarcoglycan delta
242881_x_at	0.00286	0.000104	-3.92915	0.862228	-0.430423	DUXAP10	double homeobox A pseudogene 10
226676_at	0.00136	4.12e-05	-4.15721	1.72456	-0.430385	ZNF521	zinc finger protein 521
218980_at	0.00128	3.79e-05	-4.17674	1.80047	-0.43004	FHOD3	formin homology 2 domain containing 3
217515_s_at	0.00826	0.000405	-3.57373	-0.393144	-0.42995	CACNA1S	calcium voltage-gated channel subunit alpha1 S
204845_s_at	1.77e-05	2.51e-07	-5.26776	6.53163	-0.429691	ENPEP	glutamyl aminopeptidase
1554640_at	0.019	0.00125	-3.25457	-1.42657	-0.42956	PALM2	paralemmin 2
204589_at	8.84e-07	8.59e-09	-5.90958	9.74361	-0.429508	NUAK1	NUAK family kinase 1
222449_at	1.27e-05	1.74e-07	-5.3405	6.8803	-0.42924	PMEPA1	prostate transmembrane protein, androgen induced 1
205872_x_at	0.0299	0.00236	-3.06404	-2.00036	-0.429233	PDE4DIP	phosphodiesterase 4D interacting protein
202855_s_at	0.000825	2.23e-05	-4.30284	2.29808	-0.429164	MIR6787///SLC16A3	microRNA 6787///solute carrier family 16 member 3
231467_at	0.000743	1.95e-05	-4.33435	2.42448	-0.429133
243711_at	0.00615	0.000273	-3.67979	-0.029954	-0.428833	DDAH1	dimethylarginine dimethylaminohydrolase 1
204944_at	2.55e-06	2.82e-08	-5.6901	8.61122	-0.428746	PTPRG	protein tyrosine phosphatase, receptor type G
239810_at	0.00781	0.000377	-3.59328	-0.326943	-0.428659	VASH1	vasohibin 1
206571_s_at	5.47e-09	2.62e-11	-6.90465	15.2956	-0.428309	MAP4K4	mitogen-activated protein kinase kinase kinase kinase 4
209981_at	0.00425	0.000171	-3.80262	0.402828	-0.428245	CSDC2	cold shock domain containing C2
233365_at	0.00017	3.37e-06	-4.72786	4.07151	-0.428206
242169_at	0.0407	0.00375	-2.91965	-2.41345	-0.428172	BHMT2	betaine--homocysteine S-methyltransferase 2
225799_at	1.03e-08	5.44e-11	-6.78492	14.5928	-0.428117	LOC101930489///MIR4435-2HG///LINC00152	uncharacterized LOC101930489///MIR4435-2 host gene///long intergenic non-protein coding RNA 152
225380_at	0.00285	0.000103	-3.93055	0.867388	-0.428018	PKDCC	protein kinase domain containing, cytoplasmic
210762_s_at	8.98e-06	1.17e-07	-5.41804	7.25636	-0.428017	DLC1	DLC1 Rho GTPase activating protein
1562996_at	0.00401	0.000159	-3.8209	0.468335	-0.427597
228109_at	1.47e-07	1.1e-09	-6.27525	11.706	-0.427482	RASGRF2	Ras protein specific guanine nucleotide releasing factor 2
235739_at	0.00299	0.000109	-3.9167	0.816407	-0.427173
210990_s_at	0.014	0.000816	-3.37869	-1.03538	-0.426405	LAMA4	laminin subunit alpha 4
211430_s_at	0.0467	0.00455	-2.85697	-2.58689	-0.426184	MIR8071-2///MIR8071-1///IGHV4-31///IGHM///IGHG2///IGHG1	microRNA 8071-2///microRNA 8071-1///immunoglobulin heavy variable 4-31///immunoglobulin heavy constant mu///immunoglobulin heavy constant gamma 2 (G2m marker)///immunoglobulin heavy constant gamma 1 (G1m marker)
228636_at	0.000301	6.61e-06	-4.5801	3.43831	-0.426146	BHLHE22	basic helix-loop-helix family member e22
214104_at	0.000415	9.69e-06	-4.4942	3.07834	-0.4261	GPR161	G protein-coupled receptor 161
214954_at	0.0299	0.00237	-3.06326	-2.00266	-0.426035	SUSD5	sushi domain containing 5
231823_s_at	1.63e-06	1.68e-08	-5.78616	9.10254	-0.425697	SH3PXD2B	SH3 and PX domains 2B
203939_at	2.49e-07	2.03e-09	-6.16873	11.1248	-0.425398	NT5E	5'-nucleotidase ecto
214752_x_at	3.31e-08	2.01e-10	-6.56737	13.3396	-0.425324	FLNA	filamin A
228740_at	0.00345	0.000132	-3.86848	0.640219	-0.425227
220955_x_at	1.73e-07	1.31e-09	-6.2448	11.5391	-0.425081	RAB23	RAB23, member RAS oncogene family
220198_s_at	0.00768	0.000368	-3.59937	-0.306251	-0.424902	EIF5A2	eukaryotic translation initiation factor 5A2
213638_at	0.02	0.00134	-3.23407	-1.48987	-0.424713	PHACTR1	phosphatase and actin regulator 1
200897_s_at	3.24e-07	2.75e-09	-6.1148	10.8334	-0.424347	PALLD	palladin, cytoskeletal associated protein
216865_at	0.000517	1.26e-05	-4.43497	2.83361	-0.424239	COL14A1	collagen type XIV alpha 1 chain
223392_s_at	1.95e-11	4.29e-14	-7.89891	21.4695	-0.424068	TSHZ3	teashirt zinc finger homeobox 3
205666_at	0.0056	0.000242	-3.7113	0.079818	-0.423898	FMO1	flavin containing monooxygenase 1
241789_at	0.00123	3.63e-05	-4.18766	1.84304	-0.423779	RBMS3	RNA binding motif single stranded interacting protein 3
224997_x_at	0.000117	2.2e-06	-4.8199	4.47473	-0.423463	MIR675///H19	microRNA 675///H19, imprinted maternally expressed transcript (non-protein coding)
206762_at	0.0395	0.00356	-2.93637	-2.36656	-0.423369	KCNA5	potassium voltage-gated channel subfamily A member 5
204222_s_at	4.12e-06	4.87e-08	-5.58654	8.08906	-0.422567	GLIPR1	GLI pathogenesis related 1
232797_at	5.18e-08	3.4e-10	-6.47782	12.8327	-0.422557
214293_at	9.82e-09	5.14e-11	-6.79414	14.6466	-0.422258	2018-09-11	septin 11
232918_at	1.52e-09	6.42e-12	-7.13048	16.6458	-0.422237	MIR4435-2HG	MIR4435-2 host gene
223704_s_at	0.035	0.00298	-2.99198	-2.20888	-0.422022	DMRT2	doublesex and mab-3 related transcription factor 2
217369_at	0.000217	4.52e-06	-4.66422	3.79665	-0.421646	LOC101930405///IGHG1	uncharacterized LOC101930405///immunoglobulin heavy constant gamma 1 (G1m marker)
223380_s_at	1.43e-09	6.03e-12	-7.14031	16.7053	-0.421581	LATS2	large tumor suppressor kinase 2
238643_at	0.00425	0.000171	-3.80269	0.40306	-0.420917
226751_at	1.91e-06	2.03e-08	-5.75155	8.92474	-0.420604	CNRIP1	cannabinoid receptor interacting protein 1
1555707_at	0.000526	1.29e-05	-4.42981	2.81243	-0.4202	TNAP	TRAFs and NIK-associated protein
238583_at	9.66e-05	1.75e-06	-4.8686	4.69079	-0.41994	MSRB3	methionine sulfoxide reductase B3
210783_x_at	2.82e-05	4.26e-07	-5.16117	6.02802	-0.419839	CLEC11A	C-type lectin domain family 11 member A
204040_at	7.02e-08	4.78e-10	-6.41988	12.5076	-0.419744	RNF144A	ring finger protein 144A
201341_at	2.09e-06	2.24e-08	-5.73253	8.82739	-0.419531	ENC1	ectodermal-neural cortex 1
210998_s_at	0.0405	0.0037	-2.92398	-2.40133	-0.41938	HGF	hepatocyte growth factor
1557564_at	0.0398	0.00359	-2.93295	-2.37619	-0.4188	ALKBH3-AS1	ALKBH3 antisense RNA 1
207103_at	0.0118	0.000655	-3.44088	-0.834216	-0.418632	KCND2	potassium voltage-gated channel subfamily D member 2
233555_s_at	0.0012	3.48e-05	-4.19731	1.88072	-0.418435	SULF2	sulfatase 2
205803_s_at	0.000247	5.25e-06	-4.63096	3.65428	-0.418417	TRPC1	transient receptor potential cation channel subfamily C member 1
1561266_at	0.0359	0.0031	-2.98013	-2.24272	-0.418381	LOC100507033	uncharacterized LOC100507033
213010_at	1.12e-09	4.54e-12	-7.18536	16.9787	-0.418117	PRKCDBP	protein kinase C delta binding protein
1555564_a_at	0.00155	4.86e-05	-4.11731	1.57053	-0.417914	CFI	complement factor I
227013_at	3.46e-13	2.43e-16	-8.64451	26.4627	-0.417675	LATS2	large tumor suppressor kinase 2
202208_s_at	6.25e-06	7.69e-08	-5.49917	7.65468	-0.417478	ARL4C	ADP ribosylation factor like GTPase 4C
208790_s_at	7.75e-07	7.4e-09	-5.93667	9.88575	-0.417329	PTRF	polymerase I and transcript release factor
222043_at	0.0248	0.00182	-3.14366	-1.76454	-0.417319	CLU	clusterin
220327_at	0.00107	3.04e-05	-4.22939	2.00662	-0.417272	VGLL3	vestigial like family member 3
206994_at	0.0278	0.00213	-3.096	-1.9064	-0.41722	CST4	cystatin S
210095_s_at	8.3e-06	1.07e-07	-5.43606	7.34443	-0.417068	IGFBP3	insulin like growth factor binding protein 3
204556_s_at	2.31e-06	2.5e-08	-5.71203	8.72279	-0.41654	DZIP1	DAZ interacting zinc finger protein 1
212938_at	0.0463	0.0045	-2.86083	-2.5763	-0.416306	COL6A1	collagen type VI alpha 1 chain
229730_at	0.0265	0.002	-3.11468	-1.85105	-0.416245	SMTNL2	smoothelin like 2
207895_at	0.0293	0.00229	-3.0738	-1.97177	-0.416229	NAALADL1	N-acetylated alpha-linked acidic dipeptidase-like 1
214844_s_at	2.38e-05	3.52e-07	-5.19979	6.20951	-0.41576	DOK5	docking protein 5
227705_at	0.0109	0.000583	-3.47327	-0.728127	-0.415695	TCEAL7	transcription elongation factor A like 7
221450_x_at	0.0476	0.00468	-2.84756	-2.61261	-0.414605	PCDHB13	protocadherin beta 13
210757_x_at	2.1e-08	1.18e-10	-6.65638	13.8486	-0.414574	LOC101926921///DAB2	uncharacterized LOC101926921///DAB2, clathrin adaptor protein
215164_at	2.81e-05	4.24e-07	-5.16202	6.03203	-0.414415
212298_at	4.43e-07	3.96e-09	-6.04955	10.4837	-0.414095	NRP1	neuropilin 1
1556116_s_at	0.0262	0.00197	-3.11957	-1.83651	-0.413798	TNPO1	transportin 1
233127_at	0.000178	3.56e-06	-4.71609	4.02039	-0.413677
1553995_a_at	0.0024	8.29e-05	-3.98586	1.07253	-0.413635	NT5E	5'-nucleotidase ecto
238542_at	0.0209	0.00143	-3.21662	-1.54345	-0.41356	ULBP2	UL16 binding protein 2
209540_at	0.0287	0.00223	-3.08204	-1.94755	-0.413125	IGF1	insulin like growth factor 1
225303_at	1.63e-05	2.28e-07	-5.28697	6.62334	-0.41309	KIRREL	kin of IRRE like (Drosophila)
219631_at	4.19e-05	6.72e-07	-5.06835	5.59656	-0.412988	LRP12	LDL receptor related protein 12
210123_s_at	0.0199	0.00133	-3.23621	-1.48329	-0.41289	LOC101930361///LOC101929970///CHRFAM7A///CHRNA7	uncharacterized LOC101930361///CHRNA7-FAM7A fusion protein///CHRNA7 (exons 5-10) and FAM7A (exons A-E) fusion///cholinergic receptor nicotinic alpha 7 subunit
223800_s_at	3.16e-05	4.88e-07	-5.13384	5.90029	-0.412604	LIMS4///LIMS3	LIM zinc finger domain containing 4///LIM zinc finger domain containing 3
222847_s_at	0.0134	0.000769	-3.39539	-0.981707	-0.412521	EGLN3	egl-9 family hypoxia inducible factor 3
203085_s_at	5.01e-08	3.27e-10	-6.48445	12.8701	-0.412185	TGFB1	transforming growth factor beta 1
1561041_at	0.0239	0.00173	-3.15914	-1.71803	-0.411872	TNRC6C	trinucleotide repeat containing 6C
224357_s_at	0.0141	0.000829	-3.3743	-1.04945	-0.411596	MS4A4A	membrane spanning 4-domains A4A
213843_x_at	0.00175	5.6e-05	-4.08243	1.43697	-0.411525	SLC6A8	solute carrier family 6 member 8
232544_at	0.00124	3.67e-05	-4.18488	1.83219	-0.411288
243395_at	0.0017	5.39e-05	-4.09185	1.47295	-0.411231
218574_s_at	1.44e-06	1.48e-08	-5.8096	9.22346	-0.411209	LMCD1	LIM and cysteine rich domains 1
1555600_s_at	0.00497	0.000209	-3.74969	0.214719	-0.410925	APOL4	apolipoprotein L4
231130_at	2.4e-07	1.91e-09	-6.17873	11.179	-0.410718	FKBP7	FK506 binding protein 7
203186_s_at	0.000724	1.89e-05	-4.34121	2.45211	-0.410605	S100A4	S100 calcium binding protein A4
243041_s_at	0.0081	0.000395	-3.58062	-0.369846	-0.410254
229974_at	0.000116	2.16e-06	-4.82357	4.49096	-0.409935	EVC2	EvC ciliary complex subunit 2
206523_at	0.0429	0.00404	-2.8955	-2.48069	-0.409698	CYTH3	cytohesin 3
235631_at	0.00483	0.000201	-3.76007	0.251439	-0.409443	DDR2	discoidin domain receptor tyrosine kinase 2
1553982_a_at	0.00366	0.000142	-3.84926	0.570581	-0.409388	RAB7B	RAB7B, member RAS oncogene family
214841_at	0.00068	1.75e-05	-4.35928	2.52508	-0.409303	CNIH3	cornichon family AMPA receptor auxiliary protein 3
230161_at	1.3e-05	1.77e-07	-5.33638	6.86043	-0.409111
218625_at	0.000104	1.91e-06	-4.85023	4.60909	-0.409059	NRN1	neuritin 1
232245_at	0.046	0.00445	-2.86426	-2.5669	-0.408868	SLC25A34	solute carrier family 25 member 34
230482_at	0.0393	0.00353	-2.93885	-2.35961	-0.408866	ST6GALNAC5	ST6 N-acetylgalactosaminide alpha-2,6-sialyltransferase 5
222162_s_at	0.0118	0.000655	-3.44087	-0.834271	-0.408823	ADAMTS1	ADAM metallopeptidase with thrombospondin type 1 motif 1
201473_at	2.82e-05	4.28e-07	-5.16042	6.02451	-0.408817	JUNB	JunB proto-oncogene, AP-1 transcription factor subunit
207379_at	0.00325	0.000122	-3.88844	0.712909	-0.408746	EDIL3	EGF like repeats and discoidin domains 3
1555689_at	0.0114	0.000619	-3.45664	-0.782712	-0.408595	CD80	CD80 molecule
236577_at	0.000135	2.59e-06	-4.78493	4.3207	-0.408324	PRDM6	PR/SET domain 6
203868_s_at	0.00514	0.000218	-3.73853	0.175391	-0.40812	VCAM1	vascular cell adhesion molecule 1
236234_at	0.0389	0.00347	-2.9441	-2.34482	-0.40784	PDE1A	phosphodiesterase 1A
242822_at	0.0335	0.00278	-3.01376	-2.14633	-0.407433	LOC102723847	uncharacterized LOC102723847
219699_at	0.027	0.00206	-3.10616	-1.87632	-0.40731	LGI2	leucine rich repeat LGI family member 2
212077_at	7.21e-09	3.6e-11	-6.85241	14.9879	-0.407251	CALD1	caldesmon 1
234973_at	0.000151	2.97e-06	-4.75539	4.1914	-0.407239	SLC38A5	solute carrier family 38 member 5
227195_at	0.00522	0.000223	-3.73341	0.157357	-0.407226	ZNF503	zinc finger protein 503
230333_at	0.000417	9.77e-06	-4.49254	3.07144	-0.406751
221127_s_at	1.2e-05	1.62e-07	-5.35458	6.94825	-0.406269	DKK3	dickkopf WNT signaling pathway inhibitor 3
226885_at	3.06e-06	3.47e-08	-5.65064	8.4113	-0.406264	RNF217	ring finger protein 217
210882_s_at	0.000285	6.21e-06	-4.59386	3.49655	-0.406046	TRO	trophinin
1564151_at	0.0191	0.00126	-3.25248	-1.43304	-0.40591	LOC102724718	uncharacterized LOC102724718
235289_at	0.000613	1.54e-05	-4.38842	2.64331	-0.40578	EIF5A2	eukaryotic translation initiation factor 5A2
1559966_a_at	0.0184	0.0012	-3.26663	-1.38916	-0.405727	ZFHX4-AS1	ZFHX4 antisense RNA 1
212472_at	1.91e-06	2.03e-08	-5.7516	8.92499	-0.405491	MICAL2	microtubule associated monooxygenase, calponin and LIM domain containing 2
210875_s_at	5.78e-05	9.67e-07	-4.99301	5.25126	-0.405181	ZEB1	zinc finger E-box binding homeobox 1
208078_s_at	0.00183	5.91e-05	-4.0694	1.38736	-0.405101	SIK1	salt inducible kinase 1
1563487_at	0.0315	0.00255	-3.0411	-2.06724	-0.405023
228840_at	0.0163	0.00101	-3.31691	-1.2318	-0.404883	AMOTL1	angiomotin like 1
206027_at	0.027	0.00206	-3.10592	-1.87702	-0.404802	S100A3	S100 calcium binding protein A3
207497_s_at	0.0145	0.000861	-3.36328	-1.08468	-0.404665	MS4A2	membrane spanning 4-domains A2
201785_at	0.00472	0.000196	-3.76737	0.277303	-0.404558	RNASE1	ribonuclease A family member 1, pancreatic
206189_at	0.0246	0.00179	-3.1482	-1.75092	-0.404498	UNC5C	unc-5 netrin receptor C
205609_at	0.000106	1.95e-06	-4.84539	4.58758	-0.404492	ANGPT1	angiopoietin 1
1565860_at	0.0377	0.00332	-2.95775	-2.30628	-0.403868
243084_at	5.68e-05	9.47e-07	-4.99734	5.27102	-0.403443	CALD1	caldesmon 1
224724_at	0.00272	9.76e-05	-3.94495	0.920541	-0.403433	SULF2	sulfatase 2
243141_at	0.00106	3.01e-05	-4.23193	2.01664	-0.40328	SGMS2	sphingomyelin synthase 2
209406_at	0.000207	4.25e-06	-4.67739	3.85323	-0.402951	BAG2	BCL2 associated athanogene 2
1559037_a_at	3.94e-06	4.61e-08	-5.59713	8.14209	-0.402949
215988_s_at	0.0324	0.00264	-3.0295	-2.1009	-0.402874	DLG1	discs large MAGUK scaffold protein 1
220023_at	0.0223	0.00157	-3.18776	-1.63147	-0.402102	APOBR	apolipoprotein B receptor
210134_x_at	0.0405	0.00371	-2.923	-2.40408	-0.402065	SHOX2	short stature homeobox 2
240552_at	4.3e-05	6.92e-07	-5.06225	5.56844	-0.402005
244247_at	0.0451	0.00433	-2.87276	-2.54351	-0.401497
1565358_at	0.0363	0.00314	-2.97567	-2.25541	-0.401197	RARA	retinoic acid receptor alpha
234421_s_at	0.0128	0.000725	-3.4122	-0.927396	-0.40098	EVC	EvC ciliary complex subunit 1
238447_at	0.00188	6.12e-05	-4.06076	1.35452	-0.400713	RBMS3	RNA binding motif single stranded interacting protein 3
210869_s_at	1.77e-06	1.85e-08	-5.76801	9.0092	-0.400508	MIR6756///MCAM	microRNA 6756///melanoma cell adhesion molecule
210004_at	0.0128	0.000723	-3.41292	-0.925069	-0.400254	OLR1	oxidized low density lipoprotein receptor 1
228827_at	0.00782	0.000377	-3.5929	-0.328255	-0.400122	RUNX1T1	RUNX1 translocation partner 1
236475_at	4.46e-05	7.2e-07	-5.05402	5.53057	-0.399859	MICAL2	microtubule associated monooxygenase, calponin and LIM domain containing 2
222921_s_at	0.0399	0.0036	-2.93199	-2.37886	-0.399567	HEY2	hes related family bHLH transcription factor with YRPW motif 2
203706_s_at	0.00292	0.000107	-3.92296	0.839418	-0.399549	FZD7	frizzled class receptor 7
213891_s_at	2.52e-06	2.77e-08	-5.69292	8.62552	-0.399522	TCF4	transcription factor 4
202075_s_at	0.000544	1.34e-05	-4.42017	2.77293	-0.399375	PLTP	phospholipid transfer protein
236640_at	0.00508	0.000215	-3.74294	0.190902	-0.399223	LOC100507165	uncharacterized LOC100507165
244825_at	0.0193	0.00128	-3.24769	-1.44786	-0.399016	SHROOM4	shroom family member 4
207076_s_at	0.0472	0.00462	-2.85215	-2.60006	-0.398986	ASS1	argininosuccinate synthase 1
203741_s_at	5.28e-05	8.72e-07	-5.01456	5.34959	-0.398977	ADCY7	adenylate cyclase 7
240232_at	0.00588	0.000257	-3.6957	0.025368	-0.39893
208605_s_at	0.0357	0.00307	-2.98247	-2.23605	-0.398854	NTRK1	neurotrophic receptor tyrosine kinase 1
203821_at	9.18e-06	1.2e-07	-5.41279	7.23075	-0.398507	HBEGF	heparin binding EGF like growth factor
228964_at	2.31e-05	3.39e-07	-5.20741	6.24546	-0.398424	PRDM1	PR/SET domain 1
243502_at	0.0043	0.000174	-3.79796	0.386155	-0.398387	GJC1	gap junction protein gamma 1
204517_at	3.81e-08	2.35e-10	-6.54047	13.1868	-0.398268	PPIC	peptidylprolyl isomerase C
1560332_at	9.87e-05	1.79e-06	-4.86359	4.66849	-0.397931
1564807_at	0.00459	0.000189	-3.77676	0.310625	-0.397606
204557_s_at	0.00124	3.64e-05	-4.18665	1.8391	-0.397596	DZIP1	DAZ interacting zinc finger protein 1
209909_s_at	0.0408	0.00376	-2.91861	-2.41635	-0.397573	TGFB2	transforming growth factor beta 2
223586_at	0.0171	0.00108	-3.29758	-1.29255	-0.396983	ARNTL2	aryl hydrocarbon receptor nuclear translocator like 2
216598_s_at	0.0225	0.00159	-3.18466	-1.64089	-0.396896	CCL2	C-C motif chemokine ligand 2
225520_at	0.000645	1.64e-05	-4.37368	2.58342	-0.396785	LOC101928195///LOC100996643///MTHFD1L	methylenetetrahydrofolate dehydrogenase (NADP+ dependent) 1-like pseudogene///monofunctional C1-tetrahydrofolate synthase, mitochondrial-like///methylenetetrahydrofolate dehydrogenase (NADP+ dependent) 1-like
224239_at	0.0425	0.00398	-2.89998	-2.46824	-0.396497	DEFB103A///DEFB103B	defensin beta 103A///defensin beta 103B
236730_at	0.00903	0.000455	-3.54183	-0.500469	-0.396332	GIPC3	GIPC PDZ domain containing family member 3
203766_s_at	0.0332	0.00274	-3.01807	-2.13392	-0.396311	LMOD1	leiomodin 1
236251_at	9.47e-08	6.69e-10	-6.362	12.1851	-0.396115
217061_s_at	0.0018	5.79e-05	-4.07438	1.40631	-0.39606	ETV1	ETS variant 1
206584_at	0.000341	7.67e-06	-4.547	3.29889	-0.395169	LY96	lymphocyte antigen 96
1558139_at	0.001	2.82e-05	-4.24759	2.07845	-0.394963	LOC100653149///LINC01296	uncharacterized LOC100653149///long intergenic non-protein coding RNA 1296
214266_s_at	4.85e-06	5.82e-08	-5.55268	7.92004	-0.394945	PDLIM7	PDZ and LIM domain 7
201041_s_at	0.000513	1.25e-05	-4.43711	2.84239	-0.394686	DUSP1	dual specificity phosphatase 1
212233_at	3.07e-06	3.49e-08	-5.64985	8.40735	-0.394491	MAP1B	microtubule associated protein 1B
201340_s_at	0.00222	7.53e-05	-4.00986	1.16236	-0.394203	ENC1	ectodermal-neural cortex 1
235182_at	0.0152	0.000921	-3.34415	-1.1456	-0.394169	ISM1	isthmin 1, angiogenesis inhibitor
219054_at	0.0141	0.000827	-3.37485	-1.04766	-0.393998	NPR3	natriuretic peptide receptor 3
213194_at	0.00018	3.61e-06	-4.71301	4.00704	-0.393872	ROBO1	roundabout guidance receptor 1
1555268_a_at	7.65e-07	7.29e-09	-5.93942	9.90021	-0.393785	GRID1	glutamate ionotropic receptor delta type subunit 1
1557122_s_at	0.0189	0.00125	-3.25579	-1.42281	-0.393773	GABRB2	gamma-aminobutyric acid type A receptor beta2 subunit
214103_s_at	0.0034	0.00013	-3.87347	0.658387	-0.393746	RAP2A	RAP2A, member of RAS oncogene family
204672_s_at	1.27e-06	1.27e-08	-5.83739	9.36733	-0.393584	ANKRD6	ankyrin repeat domain 6
203477_at	2.98e-05	4.55e-07	-5.14789	5.96591	-0.393571	COL15A1	collagen type XV alpha 1 chain
226136_at	8.7e-06	1.13e-07	-5.42531	7.29186	-0.393482	GLIPR1	GLI pathogenesis related 1
224937_at	1.46e-07	1.09e-09	-6.2779	11.7206	-0.393215	PTGFRN	prostaglandin F2 receptor inhibitor
239741_at	0.0374	0.00329	-2.96129	-2.29626	-0.393038	PYGO1	pygopus family PHD finger 1
240245_at	0.00246	8.61e-05	-3.97649	1.03759	-0.392864
211964_at	2.28e-08	1.3e-10	-6.63972	13.753	-0.392811	COL4A2	collagen type IV alpha 2 chain
240873_x_at	0.000259	5.56e-06	-4.61828	3.60024	-0.392552	LOC101926921///DAB2	uncharacterized LOC101926921///DAB2, clathrin adaptor protein
220750_s_at	1.22e-12	1.53e-15	-8.38404	24.6854	-0.392511	P3H1	prolyl 3-hydroxylase 1
1554556_a_at	0.0239	0.00173	-3.15974	-1.71622	-0.392428	ATP11B	ATPase phospholipid transporting 11B (putative)
241645_at	0.00874	0.000437	-3.55283	-0.463568	-0.392102
239349_at	0.0155	0.000942	-3.33758	-1.16647	-0.391883	C1QTNF7	C1q and tumor necrosis factor related protein 7
1556935_at	3.44e-05	5.36e-07	-5.11452	5.81036	-0.391719
227646_at	0.00382	0.00015	-3.83584	0.522093	-0.391491	EBF1	early B-cell factor 1
222326_at	0.0325	0.00266	-3.0274	-2.10698	-0.391438
229327_s_at	0.00331	0.000125	-3.88222	0.690229	-0.391342	MAF	MAF bZIP transcription factor
243357_at	0.00153	4.76e-05	-4.12222	1.58944	-0.391239	NEGR1	neuronal growth regulator 1
227276_at	4.78e-08	3.12e-10	-6.49291	12.9178	-0.391215	PLXDC2	plexin domain containing 2
226142_at	2.44e-06	2.68e-08	-5.69945	8.65875	-0.391191	GLIPR1	GLI pathogenesis related 1
205656_at	2.77e-08	1.63e-10	-6.60256	13.5402	-0.391116	PCDH17	protocadherin 17
223798_at	0.000447	1.06e-05	-4.47357	2.99276	-0.391087	SLC41A2	solute carrier family 41 member 2
1559814_at	6.5e-05	1.11e-06	-4.9643	5.12088	-0.390683
211602_s_at	0.0127	0.000715	-3.41604	-0.914991	-0.390269	TRPC1	transient receptor potential cation channel subfamily C member 1
228235_at	0.0182	0.00118	-3.27244	-1.37109	-0.390166	MIR424///MIR503HG	microRNA 424///MIR503 host gene
207266_x_at	4.45e-06	5.31e-08	-5.57022	8.00745	-0.390133	RBMS1	RNA binding motif single stranded interacting protein 1
241769_at	1.75e-05	2.47e-07	-5.27047	6.54456	-0.389883
202345_s_at	0.0299	0.00237	-3.06297	-2.0035	-0.389541	FABP5	fatty acid binding protein 5
235368_at	0.000398	9.16e-06	-4.50697	3.13146	-0.389406	ADAMTS5	ADAM metallopeptidase with thrombospondin type 1 motif 5
218181_s_at	2.21e-08	1.25e-10	-6.6464	13.7913	-0.389359	MAP4K4	mitogen-activated protein kinase kinase kinase kinase 4
222548_s_at	3.64e-07	3.18e-09	-6.08883	10.6939	-0.389326	MAP4K4	mitogen-activated protein kinase kinase kinase kinase 4
203369_x_at	0.00818	0.000399	-3.57736	-0.380894	-0.388939	PDLIM7	PDZ and LIM domain 7
239431_at	0.000409	9.5e-06	-4.49872	3.09713	-0.388725	TMED7-TICAM2///TICAM2	TMED7-TICAM2 readthrough///toll like receptor adaptor molecule 2
207480_s_at	0.000224	4.67e-06	-4.65695	3.76542	-0.388599	MEIS2	Meis homeobox 2
201325_s_at	0.000497	1.2e-05	-4.44487	2.87433	-0.388249	EMP1	epithelial membrane protein 1
214081_at	2.97e-06	3.34e-08	-5.65825	8.4498	-0.388116	PLXDC1	plexin domain containing 1
223594_at	0.0037	0.000145	-3.84551	0.557016	-0.388067	TMEM117	transmembrane protein 117
1558636_s_at	0.0263	0.00197	-3.11936	-1.83713	-0.387915	ADAMTS5	ADAM metallopeptidase with thrombospondin type 1 motif 5
201105_at	6.93e-11	1.97e-13	-7.67063	20.0007	-0.387541	LGALS1	galectin 1
228837_at	9.53e-07	9.31e-09	-5.89493	9.66693	-0.387462	TCF4	transcription factor 4
211980_at	1.04e-08	5.51e-11	-6.78267	14.5797	-0.387393	COL4A1	collagen type IV alpha 1 chain
203748_x_at	1.96e-06	2.09e-08	-5.74561	8.89435	-0.387378	RBMS1	RNA binding motif single stranded interacting protein 1
204963_at	3.5e-05	5.47e-07	-5.11057	5.79202	-0.387341	SSPN	sarcospan
226498_at	1.22e-05	1.65e-07	-5.35054	6.92874	-0.38716	FLT1	fms related tyrosine kinase 1
201531_at	0.000219	4.55e-06	-4.66242	3.78891	-0.387001	ZFP36	ZFP36 ring finger protein
235486_at	0.000238	5.02e-06	-4.6409	3.69675	-0.38677	KIAA1549L	KIAA1549 like
225897_at	2.37e-07	1.87e-09	-6.18248	11.1993	-0.386732	MARCKS	myristoylated alanine rich protein kinase C substrate
222303_at	0.000516	1.26e-05	-4.43538	2.83529	-0.386659
206765_at	3.17e-06	3.61e-08	-5.64332	8.37435	-0.386641	KCNJ2	potassium voltage-gated channel subfamily J member 2
1553458_at	0.00674	0.000307	-3.64798	-0.139918	-0.386574	VSTM4	V-set and transmembrane domain containing 4
38037_at	3.1e-05	4.77e-07	-5.13848	5.92195	-0.386554	HBEGF	heparin binding EGF like growth factor
205932_s_at	2.1e-08	1.18e-10	-6.65614	13.8472	-0.386545	MSX1	msh homeobox 1
230254_at	2.46e-07	1.98e-09	-6.17268	11.1462	-0.38639	FAM26E	family with sequence similarity 26 member E
201564_s_at	6.2e-05	1.05e-06	-4.97538	5.17111	-0.386296	FSCN1	fascin actin-bundling protein 1
1557709_at	0.0284	0.0022	-3.08628	-1.93508	-0.386296
45297_at	2.26e-05	3.3e-07	-5.21245	6.26924	-0.386151	EHD2	EH domain containing 2
226632_at	0.000216	4.48e-06	-4.66593	3.80396	-0.386142	CYGB	cytoglobin
228632_at	0.00163	5.18e-05	-4.10175	1.51083	-0.38574	MEG9	maternally expressed 9 (non-protein coding)
200974_at	0.00019	3.85e-06	-4.69902	3.94655	-0.385517	ACTA2	actin, alpha 2, smooth muscle, aorta
201310_s_at	9.05e-07	8.82e-09	-5.90491	9.71916	-0.385504	NREP	neuronal regeneration related protein
212624_s_at	0.000319	7.12e-06	-4.5636	3.36871	-0.385466	CHN1	chimerin 1
226057_at	0.0187	0.00123	-3.26098	-1.40671	-0.38544	ARHGAP31	Rho GTPase activating protein 31
203708_at	0.0332	0.00274	-3.01806	-2.13394	-0.385422	PDE4B	phosphodiesterase 4B
203180_at	0.00996	0.000515	-3.50772	-0.614235	-0.385409	ALDH1A3	aldehyde dehydrogenase 1 family member A3
235593_at	4.56e-05	7.39e-07	-5.04887	5.50687	-0.385268	ZEB2	zinc finger E-box binding homeobox 2
222942_s_at	0.0232	0.00165	-3.17328	-1.67537	-0.385023	TIAM2	T-cell lymphoma invasion and metastasis 2
201387_s_at	0.00511	0.000217	-3.74055	0.182498	-0.384576	UCHL1	ubiquitin C-terminal hydrolase L1
208789_at	6.33e-06	7.79e-08	-5.49653	7.64163	-0.384133	PTRF	polymerase I and transcript release factor
1557578_at	0.00731	0.000345	-3.61657	-0.247621	-0.38413	PHLDB2	pleckstrin homology like domain family B member 2
225612_s_at	0.00617	0.000274	-3.67866	-0.033907	-0.383978	B3GNT5	UDP-GlcNAc:betaGal beta-1,3-N-acetylglucosaminyltransferase 5
227480_at	0.0323	0.00263	-3.03088	-2.09691	-0.383704	SUSD2	sushi domain containing 2
227289_at	3.14e-07	2.66e-09	-6.12058	10.8646	-0.383692	PCDH17	protocadherin 17
228228_at	4.79e-06	5.72e-08	-5.55578	7.93549	-0.383573	DACT3	dishevelled binding antagonist of beta catenin 3
203753_at	2.56e-06	2.83e-08	-5.68909	8.60606	-0.383459	TCF4	transcription factor 4
238909_at	0.000285	6.22e-06	-4.59367	3.49575	-0.383458	S100A10	S100 calcium binding protein A10
204428_s_at	0.0156	0.000953	-3.33426	-1.17696	-0.383279	LCAT	lecithin-cholesterol acyltransferase
225975_at	0.000251	5.35e-06	-4.6269	3.63695	-0.383211	PCDH18	protocadherin 18
226674_at	0.0213	0.00147	-3.20805	-1.56967	-0.38281	SHISA4	shisa family member 4
202664_at	0.000226	4.72e-06	-4.6546	3.75535	-0.382704	WIPF1	WAS/WASL interacting protein family member 1
203666_at	0.000409	9.49e-06	-4.49907	3.09859	-0.382636	CXCL12	C-X-C motif chemokine ligand 12
233986_s_at	5.54e-05	9.19e-07	-5.00378	5.30036	-0.382552	PLEKHG2	pleckstrin homology and RhoGEF domain containing G2
214637_at	0.0428	0.00403	-2.89659	-2.47766	-0.382499	OSM	oncostatin M
224346_at	0.0123	0.00069	-3.42608	-0.882405	-0.382361
1559928_at	0.0081	0.000394	-3.58082	-0.369183	-0.382282	PAPPA	pappalysin 1
223610_at	0.0197	0.00132	-3.23911	-1.47434	-0.382263	SEMA5B	semaphorin 5B
231427_at	0.0103	0.000539	-3.49513	-0.655991	-0.382023	LOC284648	uncharacterized LOC284648
210997_at	0.0266	0.00202	-3.11269	-1.85694	-0.382019	HGF	hepatocyte growth factor
214212_x_at	1.51e-05	2.08e-07	-5.30474	6.70841	-0.38194	FERMT2	fermitin family member 2
228461_at	4.81e-06	5.76e-08	-5.55457	7.92945	-0.381902	SH3RF3	SH3 domain containing ring finger 3
203561_at	0.000344	7.77e-06	-4.54388	3.28578	-0.38158	FCGR2A	Fc fragment of IgG receptor IIa
201670_s_at	0.000292	6.38e-06	-4.58798	3.47164	-0.381381	MARCKS	myristoylated alanine rich protein kinase C substrate
205618_at	0.000149	2.91e-06	-4.75962	4.20989	-0.381377	PRRG1	proline rich and Gla domain 1
207155_at	0.00643	0.000289	-3.66473	-0.082134	-0.381337	TBX5	T-box 5
216236_s_at	5.83e-05	9.78e-07	-4.99068	5.24068	-0.381262	SLC2A14///SLC2A3	solute carrier family 2 member 14///solute carrier family 2 member 3
205695_at	0.000319	7.12e-06	-4.56346	3.3681	-0.3812	SDS	serine dehydratase
236035_at	0.00598	0.000263	-3.68966	0.004319	-0.381155	FZD1	frizzled class receptor 1
206046_at	0.00502	0.000212	-3.74629	0.202735	-0.381152	ADAM23	ADAM metallopeptidase domain 23
226876_at	3.2e-06	3.66e-08	-5.64063	8.3608	-0.380991	FAM101B	family with sequence similarity 101 member B
200906_s_at	8.98e-06	1.17e-07	-5.41818	7.25704	-0.380972	PALLD	palladin, cytoskeletal associated protein
212157_at	0.000124	2.35e-06	-4.80567	4.41192	-0.380931	SDC2	syndecan 2
222570_at	0.000867	2.37e-05	-4.28802	2.23891	-0.380475	NCS1	neuronal calcium sensor 1
219026_s_at	0.000215	4.46e-06	-4.66699	3.80852	-0.380411	RASAL2	RAS protein activator like 2
240991_at	0.00439	0.000178	-3.79136	0.362594	-0.380309
219529_at	0.0458	0.00443	-2.86595	-2.56225	-0.380269	CLIC3	chloride intracellular channel 3
226869_at	0.000918	2.54e-05	-4.27215	2.17576	-0.38022	MEGF6	multiple EGF like domains 6
219049_at	6.15e-05	1.04e-06	-4.97735	5.18009	-0.380061	CSGALNACT1	chondroitin sulfate N-acetylgalactosaminyltransferase 1
224817_at	3.78e-07	3.32e-09	-6.08128	10.6534	-0.379804	SH3PXD2A	SH3 and PX domains 2A
222670_s_at	3.7e-06	4.28e-08	-5.61099	8.21161	-0.379764	MAFB	MAF bZIP transcription factor B
226908_at	0.0017	5.41e-05	-4.09097	1.46957	-0.379715	LRIG3	leucine rich repeats and immunoglobulin like domains 3
212190_at	0.0037	0.000144	-3.84586	0.558267	-0.379564	SERPINE2	serpin family E member 2
223495_at	0.00776	0.000374	-3.59535	-0.319904	-0.379558	CCDC8	coiled-coil domain containing 8
227488_at	0.0329	0.00271	-3.02226	-2.12182	-0.379494	MIR503///MIR424///MIR503HG	microRNA 503///microRNA 424///MIR503 host gene
235834_at	0.000864	2.36e-05	-4.28921	2.24365	-0.379429	CALD1	caldesmon 1
208226_x_at	0.0299	0.00238	-3.0624	-2.00515	-0.379389	ADAM22	ADAM metallopeptidase domain 22
212365_at	7.3e-07	6.89e-09	-5.94967	9.95415	-0.379362	MYO1B	myosin IB
235963_at	0.00617	0.000274	-3.67863	-0.033985	-0.379245
231697_s_at	6.8e-05	1.17e-06	-4.9537	5.07287	-0.37916	MIR21///VMP1	microRNA 21///vacuole membrane protein 1
214068_at	0.00347	0.000133	-3.866	0.631244	-0.379107	BEAN1	brain expressed, associated with NEDD4, 1
213247_at	0.0493	0.00491	-2.83186	-2.65534	-0.379102	SVEP1	sushi, von Willebrand factor type A, EGF and pentraxin domain containing 1
235972_at	0.0468	0.00456	-2.85651	-2.58813	-0.37903	TMEM131	transmembrane protein 131
207704_s_at	0.000694	1.8e-05	-4.35284	2.49904	-0.37901	GAS7	growth arrest specific 7
222344_at	0.000117	2.19e-06	-4.82065	4.47804	-0.379002
202388_at	0.012	0.00067	-3.43459	-0.854722	-0.378902	RGS2	regulator of G-protein signaling 2
211067_s_at	2.38e-06	2.61e-08	-5.70461	8.68501	-0.378848	GAS7	growth arrest specific 7
210225_x_at	0.00869	0.000433	-3.55557	-0.454361	-0.378738	LILRB3	leukocyte immunoglobulin like receptor B3
212385_at	4.19e-06	4.97e-08	-5.58286	8.07065	-0.378595	TCF4	transcription factor 4
206907_at	0.0192	0.00127	-3.24976	-1.44146	-0.378472	TNFSF9	tumor necrosis factor superfamily member 9
233222_at	0.015	0.000902	-3.35009	-1.12674	-0.37839
212143_s_at	4.16e-06	4.93e-08	-5.5843	8.07783	-0.378351	IGFBP3	insulin like growth factor binding protein 3
230412_at	0.0454	0.00438	-2.86937	-2.55284	-0.378306	NPAS3	neuronal PAS domain protein 3
209621_s_at	0.00476	0.000198	-3.76466	0.267673	-0.378018	PDLIM3	PDZ and LIM domain 3
215462_at	6.02e-10	2.26e-12	-7.29513	17.65	-0.377953	PLK3	polo like kinase 3
227307_at	3.74e-05	5.92e-07	-5.09412	5.71571	-0.377822	TSPAN18	tetraspanin 18
233611_at	0.000272	5.9e-06	-4.60518	3.54454	-0.37773
209589_s_at	0.000241	5.11e-06	-4.63713	3.6806	-0.377688	EPHB2	EPH receptor B2
214803_at	0.0124	0.000693	-3.42486	-0.886379	-0.377599	CDH6	cadherin 6
224822_at	6.83e-05	1.18e-06	-4.95243	5.06714	-0.377164	DLC1	DLC1 Rho GTPase activating protein
227233_at	0.00341	0.00013	-3.87203	0.653126	-0.376741	TSPAN2	tetraspanin 2
217762_s_at	0.00194	6.39e-05	-4.05038	1.31515	-0.376725	RAB31	RAB31, member RAS oncogene family
206215_at	0.024	0.00174	-3.15802	-1.72139	-0.376518	OPCML	opioid binding protein/cell adhesion molecule like
229635_at	9.04e-05	1.63e-06	-4.88425	4.76064	-0.376455	LINC01094	long intergenic non-protein coding RNA 1094
1562102_at	0.0384	0.00341	-2.94955	-2.32945	-0.376366
202686_s_at	6.39e-10	2.43e-12	-7.28348	17.5784	-0.375958	AXL	AXL receptor tyrosine kinase
206448_at	0.00167	5.32e-05	-4.09517	1.48566	-0.375945	ZNF365	zinc finger protein 365
1552721_a_at	0.00869	0.000433	-3.55559	-0.454284	-0.375801	FGF1	fibroblast growth factor 1
228684_at	0.0334	0.00277	-3.0154	-2.14162	-0.37537	ZNF503	zinc finger protein 503
203498_at	2.76e-05	4.14e-07	-5.16691	6.05495	-0.375288	RCAN2	regulator of calcineurin 2
203414_at	0.000417	9.76e-06	-4.49276	3.07234	-0.37515	MMD	monocyte to macrophage differentiation associated
204532_x_at	0.0231	0.00164	-3.17472	-1.671	-0.375124	UGT1A1///UGT1A4///UGT1A9///UGT1A6///UGT1A8///UGT1A10	UDP glucuronosyltransferase family 1 member A1///UDP glucuronosyltransferase family 1 member A4///UDP glucuronosyltransferase family 1 member A9///UDP glucuronosyltransferase family 1 member A6///UDP glucuronosyltransferase family 1 member A8///UDP glucuronosyltransferase family 1 member A10
238463_at	0.0373	0.00326	-2.96346	-2.29009	-0.375076	GAS1RR	GAS1 adjacent regulatory RNA
211597_s_at	0.00568	0.000246	-3.70722	0.065547	-0.374951	HOPX	HOP homeobox
233608_at	0.000226	4.73e-06	-4.65417	3.75353	-0.374943
219700_at	2.4e-07	1.91e-09	-6.17913	11.1812	-0.374724	PLXDC1	plexin domain containing 1
211066_x_at	3.76e-06	4.37e-08	-5.60709	8.19205	-0.374683	PCDHGA1///PCDHGA2///PCDHGA3///PCDHGA4///PCDHGA5///PCDHGA6///PCDHGA7///PCDHGA9///PCDHGA10///PCDHGA11///PCDHGB1///PCDHGB2///PCDHGB3///PCDHGB5///PCDHGB6///PCDHGB7///PCDHGC4///PCDHGC5///PCDHGA12///PCDHGA8///PCDHGB4///PCDHGC3	protocadherin gamma subfamily A, 1///protocadherin gamma subfamily A, 2///protocadherin gamma subfamily A, 3///protocadherin gamma subfamily A, 4///protocadherin gamma subfamily A, 5///protocadherin gamma subfamily A, 6///protocadherin gamma subfamily A, 7///protocadherin gamma subfamily A, 9///protocadherin gamma subfamily A, 10///protocadherin gamma subfamily A, 11///protocadherin gamma subfami…
218559_s_at	2.55e-05	3.79e-07	-5.18479	6.13886	-0.374509	MAFB	MAF bZIP transcription factor B
228438_at	0.000594	1.48e-05	-4.39701	2.67828	-0.374055	MSC-AS1	MSC antisense RNA 1
225688_s_at	0.00175	5.62e-05	-4.08175	1.43439	-0.373958	PHLDB2	pleckstrin homology like domain family B member 2
236610_at	0.00151	4.66e-05	-4.12727	1.60888	-0.373874
210818_s_at	0.00736	0.000349	-3.61414	-0.255933	-0.373855	GRIK1-AS2///BACH1	GRIK1 antisense RNA 2///BTB domain and CNC homolog 1
1555737_a_at	0.00124	3.67e-05	-4.18472	1.83155	-0.373804	KLK4	kallikrein related peptidase 4
226234_at	0.0142	0.000836	-3.3717	-1.05776	-0.373759	GDF11	growth differentiation factor 11
230503_at	0.000216	4.48e-06	-4.66597	3.80414	-0.373605
230879_at	2.28e-07	1.79e-09	-6.19072	11.2441	-0.373463	BAG2	BCL2 associated athanogene 2
1553994_at	0.000994	2.78e-05	-4.25057	2.0902	-0.373432	NT5E	5'-nucleotidase ecto
208373_s_at	0.0225	0.00158	-3.18541	-1.63861	-0.373408	P2RY6	pyrimidinergic receptor P2Y6
223300_s_at	0.00355	0.000137	-3.85887	0.60537	-0.37304	CCDC82	coiled-coil domain containing 82
202723_s_at	1.93e-06	2.05e-08	-5.7493	8.91321	-0.372661	FOXO1	forkhead box O1
215671_at	0.0247	0.00181	-3.14568	-1.75848	-0.37257	PDE4B	phosphodiesterase 4B
225651_at	3.58e-06	4.13e-08	-5.61789	8.24628	-0.372154	UBE2E2	ubiquitin conjugating enzyme E2 E2
227295_at	6.51e-10	2.5e-12	-7.27918	17.552	-0.372054	IKBIP	IKBKB interacting protein
210784_x_at	0.00944	0.00048	-3.52704	-0.549948	-0.37204	LILRB3	leukocyte immunoglobulin like receptor B3
209687_at	0.0242	0.00176	-3.15355	-1.73485	-0.372006	CXCL12	C-X-C motif chemokine ligand 12
213592_at	0.00333	0.000126	-3.88043	0.683713	-0.371694	APLNR	apelin receptor
218880_at	1.17e-06	1.17e-08	-5.85337	9.45028	-0.371637	FOSL2	FOS like 2, AP-1 transcription factor subunit
200838_at	3.93e-05	6.26e-07	-5.08273	5.66299	-0.371603	CTSB	cathepsin B
216235_s_at	6.69e-06	8.29e-08	-5.48455	7.58252	-0.371432	EDNRA	endothelin receptor type A
1565776_at	0.0194	0.00129	-3.24612	-1.45272	-0.371405
240788_at	0.0127	0.000714	-3.41639	-0.913835	-0.371289
201324_at	1.55e-05	2.14e-07	-5.29889	6.68037	-0.37101	EMP1	epithelial membrane protein 1
244239_at	0.000164	3.25e-06	-4.73598	4.10681	-0.370907
233694_at	0.0343	0.00288	-3.00245	-2.17888	-0.370472	HSPA1L	heat shock protein family A (Hsp70) member 1 like
233309_at	0.0425	0.00399	-2.89974	-2.46893	-0.370407
208071_s_at	0.0462	0.00448	-2.86204	-2.57299	-0.370351	LAIR1	leukocyte associated immunoglobulin like receptor 1
214085_x_at	0.00114	3.28e-05	-4.21146	1.93615	-0.370302	GLIPR1	GLI pathogenesis related 1
228580_at	1.02e-05	1.35e-07	-5.38917	7.11582	-0.370214	HTRA3	HtrA serine peptidase 3
202087_s_at	1.15e-05	1.55e-07	-5.36234	6.98578	-0.370188	CTSL	cathepsin L
213170_at	0.000106	1.96e-06	-4.84509	4.58624	-0.370009	GPX7	glutathione peroxidase 7
203865_s_at	2.51e-07	2.05e-09	-6.16624	11.1113	-0.369673	ADARB1	adenosine deaminase, RNA specific B1
229830_at	0.00436	0.000177	-3.79385	0.371492	-0.369237
229084_at	0.00899	0.000453	-3.5431	-0.496231	-0.369223	CNTN4	contactin 4
210838_s_at	0.000304	6.71e-06	-4.57676	3.42421	-0.368972	ACVRL1	activin A receptor like type 1
214511_x_at	0.00439	0.000178	-3.79123	0.362139	-0.368947	FCGR1B	Fc fragment of IgG receptor Ib
211887_x_at	0.0105	0.00055	-3.48946	-0.674728	-0.368721	MSR1	macrophage scavenger receptor 1
213895_at	9.14e-05	1.64e-06	-4.88175	4.74947	-0.368665	EMP1	epithelial membrane protein 1
1557419_a_at	0.00068	1.75e-05	-4.35965	2.5266	-0.368477	ACSL4	acyl-CoA synthetase long-chain family member 4
206117_at	0.000689	1.78e-05	-4.35507	2.50807	-0.368341	TPM1	tropomyosin 1 (alpha)
1555578_at	0.0194	0.00129	-3.24647	-1.45164	-0.368313
202177_at	0.000146	2.86e-06	-4.76372	4.22781	-0.368268	GAS6	growth arrest specific 6
227411_at	0.00464	0.000192	-3.77278	0.296488	-0.368255	WTIP	Wilms tumor 1 interacting protein
204920_at	0.0061	0.00027	-3.68242	-0.020853	-0.367895	CPS1	carbamoyl-phosphate synthase 1
235202_x_at	0.0001	1.83e-06	-4.85942	4.64991	-0.367517	IKBIP	IKBKB interacting protein
201842_s_at	0.0348	0.00295	-2.99515	-2.19981	-0.367385	EFEMP1	EGF containing fibulin like extracellular matrix protein 1
1557436_at	0.0194	0.00129	-3.24738	-1.44881	-0.367355	XKR6	XK related 6
227688_at	0.000496	1.2e-05	-4.44599	2.87895	-0.367295	LRCH2	leucine rich repeats and calponin homology domain containing 2
214696_at	1.79e-06	1.87e-08	-5.76603	8.99906	-0.366678	MIR22///MIR22HG	microRNA 22///MIR22 host gene
239449_at	0.000438	1.03e-05	-4.48007	3.0197	-0.366534
227468_at	0.00827	0.000406	-3.57275	-0.396487	-0.366514	CPT1C	carnitine palmitoyltransferase 1C
203324_s_at	0.00301	0.000111	-3.91371	0.80544	-0.365727	CAV2	caveolin 2
209205_s_at	0.019	0.00125	-3.25486	-1.42569	-0.36569	LMO4	LIM domain only 4
220088_at	0.000757	2e-05	-4.32823	2.39988	-0.365439	C5AR1	complement component 5a receptor 1
228608_at	0.0145	0.000861	-3.36341	-1.08425	-0.365403	NALCN	sodium leak channel, non-selective
229225_at	4.31e-07	3.83e-09	-6.05569	10.5165	-0.365173	NRP2	neuropilin 2
224062_x_at	0.0158	0.000966	-3.33046	-1.18901	-0.364943	KLK4	kallikrein related peptidase 4
231240_at	0.0341	0.00286	-3.00478	-2.17219	-0.364897	DIO2	deiodinase, iodothyronine, type II
211135_x_at	0.00911	0.00046	-3.53905	-0.509781	-0.364868	LILRB3	leukocyte immunoglobulin like receptor B3
1566874_at	0.0315	0.00254	-3.04138	-2.06645	-0.364765
217161_x_at	0.00105	2.95e-05	-4.23638	2.03418	-0.364629	ACAN	aggrecan
209949_at	0.00926	0.00047	-3.53312	-0.529627	-0.363897	NCF2	neutrophil cytosolic factor 2
1559282_at	0.0446	0.00427	-2.87769	-2.52995	-0.363892
209280_at	9.87e-06	1.3e-07	-5.39649	7.15141	-0.363482	MRC2	mannose receptor C type 2
238458_at	0.0248	0.00182	-3.14329	-1.76564	-0.363293	MICU3	mitochondrial calcium uptake family member 3
227812_at	0.0331	0.00273	-3.0201	-2.12806	-0.363292	TNFRSF19	TNF receptor superfamily member 19
217767_at	0.0098	0.000504	-3.51373	-0.594269	-0.362607	C3	complement component 3
212813_at	3.11e-07	2.62e-09	-6.12307	10.878	-0.362451	JAM3	junctional adhesion molecule 3
200872_at	3.01e-05	4.6e-07	-5.14566	5.95547	-0.362198	S100A10	S100 calcium binding protein A10
228116_at	0.00157	4.95e-05	-4.11265	1.55263	-0.362183	LINC01296///DUXAP10///DUXAP8	long intergenic non-protein coding RNA 1296///double homeobox A pseudogene 10///double homeobox A pseudogene 8
214825_at	0.0351	0.003	-2.99004	-2.21441	-0.362177	FAM155A	family with sequence similarity 155 member A
209474_s_at	1.77e-05	2.5e-07	-5.26846	6.53498	-0.36189	ENTPD1	ectonucleoside triphosphate diphosphohydrolase 1
227961_at	1.55e-05	2.15e-07	-5.29818	6.67699	-0.36171	CTSB	cathepsin B
213100_at	5.53e-05	9.15e-07	-5.00469	5.30452	-0.36164	UNC5B	unc-5 netrin receptor B
201108_s_at	0.000851	2.32e-05	-4.29353	2.2609	-0.361372	THBS1	thrombospondin 1
205214_at	0.00198	6.54e-05	-4.04469	1.29363	-0.361044	STK17B	serine/threonine kinase 17b
203603_s_at	0.000331	7.4e-06	-4.55505	3.33274	-0.361008	ZEB2	zinc finger E-box binding homeobox 2
230309_at	0.00129	3.83e-05	-4.17449	1.79169	-0.360607	BHMT2	betaine--homocysteine S-methyltransferase 2
1553678_a_at	1.59e-07	1.21e-09	-6.25932	11.6186	-0.360582	ITGB1	integrin subunit beta 1
212758_s_at	0.000668	1.71e-05	-4.36434	2.54556	-0.360503	ZEB1	zinc finger E-box binding homeobox 1
210815_s_at	0.004	0.000158	-3.82198	0.472232	-0.360484	CALCRL	calcitonin receptor like receptor
201739_at	0.000103	1.89e-06	-4.85265	4.61982	-0.360371	SGK1	serum/glucocorticoid regulated kinase 1
215513_at	0.00153	4.76e-05	-4.12235	1.58991	-0.360143	HYMAI	hydatidiform mole associated and imprinted (non-protein coding)
226586_at	0.0265	0.002	-3.11532	-1.84913	-0.360102	ANKS6	ankyrin repeat and sterile alpha motif domain containing 6
205428_s_at	0.0361	0.00312	-2.97802	-2.24872	-0.360084	CALB2	calbindin 2
209747_at	0.000833	2.25e-05	-4.30029	2.2879	-0.360064	TGFB3	transforming growth factor beta 3
207558_s_at	0.0449	0.0043	-2.87524	-2.5367	-0.35969	PITX2	paired like homeodomain 2
227326_at	1.1e-05	1.47e-07	-5.37254	7.03515	-0.359363	MXRA7	matrix remodeling associated 7
1554899_s_at	0.00674	0.000308	-3.6472	-0.142606	-0.359304	FCER1G	Fc fragment of IgE receptor Ig
209928_s_at	0.00283	0.000102	-3.93281	0.875703	-0.359176	MSC	musculin
213252_at	2.98e-05	4.54e-07	-5.14818	5.96725	-0.35904	SH3PXD2A	SH3 and PX domains 2A
214967_at	0.0091	0.000459	-3.53941	-0.508584	-0.358908
207030_s_at	0.0128	0.000724	-3.41279	-0.9255	-0.358836	CSRP2	cysteine and glycine rich protein 2
217763_s_at	0.00312	0.000116	-3.90157	0.760909	-0.35883	RAB31	RAB31, member RAS oncogene family
239129_at	0.000172	3.43e-06	-4.7245	4.05689	-0.358819
224793_s_at	7.43e-07	7.06e-09	-5.94528	9.93104	-0.35863	TGFBR1	transforming growth factor beta receptor 1
238835_at	0.00608	0.000269	-3.68388	-0.015765	-0.358008	AVPR1A	arginine vasopressin receptor 1A
201149_s_at	0.0164	0.00102	-3.31487	-1.23823	-0.35792	TIMP3	TIMP metallopeptidase inhibitor 3
226077_at	0.00505	0.000214	-3.74427	0.195601	-0.35791	RNF145	ring finger protein 145
223079_s_at	0.00384	0.000151	-3.83369	0.514374	-0.357796	GLS	glutaminase
226390_at	3.62e-05	5.68e-07	-5.10267	5.75533	-0.357751	STARD4	StAR related lipid transfer domain containing 4
203151_at	5.36e-07	4.92e-09	-6.01059	10.2763	-0.357648	MAP1A	microtubule associated protein 1A
238185_at	0.000231	4.85e-06	-4.64876	3.73035	-0.357604
210854_x_at	0.00382	0.00015	-3.83589	0.522303	-0.357299	SLC6A8	solute carrier family 6 member 8
1559840_s_at	0.0458	0.00442	-2.86624	-2.56146	-0.356817	TBX18	T-box 18
205529_s_at	0.0137	0.000792	-3.38733	-1.00762	-0.356043	RUNX1T1	RUNX1 translocation partner 1
1570259_at	2.07e-07	1.6e-09	-6.20983	11.3481	-0.356004	LIMS1	LIM zinc finger domain containing 1
205894_at	0.00475	0.000197	-3.76569	0.271346	-0.355949	ARSE	arylsulfatase E (chondrodysplasia punctata 1)
228573_at	5.94e-07	5.5e-09	-5.99056	10.1701	-0.355925	ANTXR2	anthrax toxin receptor 2
219779_at	0.000513	1.24e-05	-4.43747	2.84389	-0.35583	ZFHX4	zinc finger homeobox 4
230130_at	0.00415	0.000166	-3.80977	0.428432	-0.355795	SLIT2	slit guidance ligand 2
233786_at	0.0334	0.00276	-3.01587	-2.14028	-0.35577
235299_at	3.7e-05	5.84e-07	-5.09702	5.72916	-0.355694	SLC41A2	solute carrier family 41 member 2
209427_at	9.48e-06	1.24e-07	-5.40588	7.19708	-0.355598	SMTN	smoothelin
236987_at	0.0232	0.00165	-3.17265	-1.67728	-0.35549	ALPK2	alpha kinase 2
241970_at	0.00513	0.000218	-3.73926	0.177944	-0.355458
228850_s_at	0.000977	2.73e-05	-4.25527	2.10882	-0.355255	SLIT2	slit guidance ligand 2
207943_x_at	0.00133	3.99e-05	-4.16489	1.75439	-0.355231	PLAGL1	PLAG1 like zinc finger 1
222547_at	7.25e-09	3.63e-11	-6.851	14.9796	-0.355169	MAP4K4	mitogen-activated protein kinase kinase kinase kinase 4
204047_s_at	0.00522	0.000222	-3.73365	0.158202	-0.355036	PHACTR2	phosphatase and actin regulator 2
1557418_at	0.000112	2.1e-06	-4.83024	4.52046	-0.354623	ACSL4	acyl-CoA synthetase long-chain family member 4
210133_at	0.0218	0.00152	-3.19756	-1.60169	-0.354533	CCL11	C-C motif chemokine ligand 11
235149_at	0.0178	0.00114	-3.28159	-1.34258	-0.3544	PGM2L1	phosphoglucomutase 2 like 1
216834_at	0.0154	0.000932	-3.34075	-1.1564	-0.354344	RGS1	regulator of G-protein signaling 1
215051_x_at	0.0222	0.00156	-3.19003	-1.62457	-0.354293	AIF1	allograft inflammatory factor 1
232903_at	0.000103	1.9e-06	-4.85079	4.61155	-0.354269
202393_s_at	3.41e-07	2.93e-09	-6.10306	10.7703	-0.354034	KLF10	Kruppel like factor 10
202878_s_at	7.56e-05	1.32e-06	-4.92836	4.95851	-0.354013	CD93	CD93 molecule
232811_x_at	4.95e-06	5.96e-08	-5.54812	7.89731	-0.35383	PRICKLE1	prickle planar cell polarity protein 1
214110_s_at	0.00351	0.000135	-3.86326	0.621274	-0.353762	LOC654342///LOC645166	lymphocyte-specific protein 1 pseudogene///lymphocyte-specific protein 1 pseudogene
208961_s_at	6.96e-06	8.66e-08	-5.47625	7.54166	-0.353684	KLF6	Kruppel like factor 6
214255_at	9.34e-05	1.69e-06	-4.87629	4.72508	-0.353657	ATP10A	ATPase phospholipid transporting 10A (putative)
222463_s_at	0.0106	0.00056	-3.48441	-0.691406	-0.353642	BACE1	beta-secretase 1
227554_at	3.35e-05	5.21e-07	-5.12031	5.83726	-0.353472	MAGI2-AS3	MAGI2 antisense RNA 3
214770_at	0.00251	8.82e-05	-3.97035	1.01475	-0.35338	MSR1	macrophage scavenger receptor 1
221198_at	0.00941	0.000479	-3.52787	-0.547171	-0.353273	SCT	secretin
244788_at	1.1e-06	1.09e-08	-5.86536	9.51269	-0.353236
202733_at	1.04e-05	1.38e-07	-5.3857	7.09898	-0.352639	LOC101927705///P4HA2	uncharacterized LOC101927705///prolyl 4-hydroxylase subunit alpha 2
1555756_a_at	0.0455	0.0044	-2.86817	-2.55614	-0.352502	CLEC7A	C-type lectin domain family 7 member A
214660_at	2.3e-05	3.37e-07	-5.20835	6.24986	-0.352392	ITGA1	integrin subunit alpha 1
1552860_at	0.0301	0.00239	-3.06032	-2.01125	-0.352332	LOC101930171///LOC101930165///LOC101929858///LOC101060464///TCEB3CL2///TCEB3CL///TCEB3C	RNA polymerase II transcription factor SIII subunit A3-like///RNA polymerase II transcription factor SIII subunit A3-like///RNA polymerase II transcription factor SIII subunit A3-like///RNA polymerase II transcription factor SIII subunit A3-like///transcription elongation factor B subunit 3C like 2///transcription elongation factor B subunit 3C like///transcription elongation factor B subunit 3C
242680_at	0.000409	9.47e-06	-4.49953	3.10049	-0.35215	AVPR1A	arginine vasopressin receptor 1A
212792_at	2.78e-07	2.3e-09	-6.14592	11.0013	-0.352114	DPY19L1	dpy-19 like 1
210889_s_at	0.0106	0.000557	-3.48621	-0.685456	-0.351548	FCGR2B	Fc fragment of IgG receptor IIb
205304_s_at	0.00126	3.73e-05	-4.18092	1.81676	-0.351544	KCNJ8	potassium voltage-gated channel subfamily J member 8
211959_at	0.0454	0.00438	-2.86958	-2.55226	-0.351447	IGFBP5	insulin like growth factor binding protein 5
205715_at	0.0294	0.00231	-3.07143	-1.9787	-0.351277	BST1	bone marrow stromal cell antigen 1
213274_s_at	0.000487	1.17e-05	-4.45065	2.89813	-0.351039	CTSB	cathepsin B
204682_at	0.000663	1.7e-05	-4.36637	2.55379	-0.350651	LTBP2	latent transforming growth factor beta binding protein 2
225582_at	1.47e-07	1.1e-09	-6.27622	11.7113	-0.350623	ITPRIP	inositol 1,4,5-trisphosphate receptor interacting protein
213095_x_at	0.0137	0.00079	-3.38787	-1.00591	-0.35057	AIF1	allograft inflammatory factor 1
221004_s_at	0.0273	0.00209	-3.10233	-1.88766	-0.350329	ITM2C	integral membrane protein 2C
201012_at	0.000484	1.17e-05	-4.45238	2.90527	-0.350181	ANXA1	annexin A1
229669_at	0.0154	0.000933	-3.34038	-1.15758	-0.350011	CCDC144NL-AS1	CCDC144NL antisense RNA 1
221916_at	0.00701	0.000326	-3.63242	-0.19338	-0.349964	NEFL	neurofilament, light polypeptide
220014_at	0.0101	0.000523	-3.50338	-0.628648	-0.34976	PRR16	proline rich 16
205990_s_at	0.041	0.00378	-2.91653	-2.42215	-0.349541	WNT5A	Wnt family member 5A
202133_at	0.000206	4.22e-06	-4.67905	3.8604	-0.349352	WWTR1	WW domain containing transcription regulator 1
212338_at	3.39e-05	5.27e-07	-5.11799	5.82651	-0.349093	MYO1D	myosin ID
238608_at	0.000123	2.34e-06	-4.80704	4.41799	-0.348755
220301_at	0.000513	1.25e-05	-4.43679	2.84111	-0.348424	CCDC102B	coiled-coil domain containing 102B
230008_at	0.003	0.00011	-3.91479	0.809393	-0.348363	THSD7A	thrombospondin type 1 domain containing 7A
213556_at	0.00925	0.000468	-3.53388	-0.527094	-0.348047	PINLYP	phospholipase A2 inhibitor and LY6/PLAUR domain containing
209868_s_at	1.85e-05	2.63e-07	-5.25824	6.48634	-0.347852	RBMS1	RNA binding motif single stranded interacting protein 1
205528_s_at	0.00828	0.000406	-3.57259	-0.396994	-0.347638	RUNX1T1	RUNX1 translocation partner 1
204049_s_at	1.89e-07	1.45e-09	-6.2271	11.4423	-0.347622	PHACTR2	phosphatase and actin regulator 2
202988_s_at	0.0206	0.0014	-3.22238	-1.5258	-0.347505	RGS1	regulator of G-protein signaling 1
226804_at	0.0175	0.00112	-3.28737	-1.32452	-0.347292	FAM20A	family with sequence similarity 20 member A
230640_at	0.00097	2.7e-05	-4.25739	2.11719	-0.347219	FMNL3	formin like 3
1554795_a_at	0.00344	0.000132	-3.86936	0.643442	-0.347203	FBLIM1	filamin binding LIM protein 1
242329_at	0.0211	0.00145	-3.21203	-1.55749	-0.347152	LOC401317///CREB5	uncharacterized LOC401317///cAMP responsive element binding protein 5
211965_at	0.0118	0.000649	-3.44327	-0.826423	-0.347011	ZFP36L1	ZFP36 ring finger protein like 1
212912_at	4.33e-05	6.99e-07	-5.06026	5.55929	-0.346881	RPS6KA2	ribosomal protein S6 kinase A2
242444_at	0.000473	1.13e-05	-4.459	2.93254	-0.346853	C1QTNF6	C1q and tumor necrosis factor related protein 6
201147_s_at	0.00457	0.000187	-3.77853	0.316912	-0.34681	TIMP3	TIMP metallopeptidase inhibitor 3
219042_at	0.0247	0.00181	-3.14534	-1.75949	-0.346559	LZTS1	leucine zipper tumor suppressor 1
231213_at	0.0132	0.000756	-3.40021	-0.96615	-0.346552	PDE1A	phosphodiesterase 1A
210992_x_at	0.0432	0.00407	-2.8929	-2.48789	-0.346533	FCGR2C	Fc fragment of IgG receptor IIc (gene/pseudogene)
227947_at	1.38e-06	1.4e-08	-5.81961	9.27523	-0.346512	PHACTR2	phosphatase and actin regulator 2
238050_at	0.0432	0.00408	-2.89206	-2.49022	-0.346437	ANTXR2	anthrax toxin receptor 2
201309_x_at	0.000121	2.3e-06	-4.81072	4.43418	-0.346334	NREP	neuronal regeneration related protein
239656_at	0.0418	0.00389	-2.90802	-2.4459	-0.346167	LHFPL3-AS2	LHFPL3 antisense RNA 2
230035_at	0.00487	0.000204	-3.75691	0.240246	-0.345821	BOC	BOC cell adhesion associated, oncogene regulated
228080_at	5.87e-05	9.88e-07	-4.98864	5.23141	-0.34572	LAYN	layilin
222937_s_at	0.014	0.000816	-3.37875	-1.03517	-0.345705	MMP28	matrix metallopeptidase 28
209897_s_at	0.000694	1.8e-05	-4.35277	2.49875	-0.345621	SLIT2	slit guidance ligand 2
225269_s_at	1.99e-05	2.86e-07	-5.24106	6.40469	-0.3456	RBMS1	RNA binding motif single stranded interacting protein 1
226638_at	0.00427	0.000172	-3.80055	0.395428	-0.345274	ARHGAP23	Rho GTPase activating protein 23
212845_at	0.000366	8.37e-06	-4.52737	3.21661	-0.345003	SAMD4A	sterile alpha motif domain containing 4A
205802_at	0.00116	3.34e-05	-4.20715	1.91926	-0.344958	TRPC1	transient receptor potential cation channel subfamily C member 1
1556695_a_at	0.0344	0.00289	-3.00128	-2.18223	-0.34494	NR2F1-AS1	NR2F1 antisense RNA 1
223092_at	0.00021	4.33e-06	-4.67339	3.83602	-0.344838	ANKH	ANKH inorganic pyrophosphate transport regulator
204779_s_at	0.0147	0.00088	-3.35729	-1.10379	-0.344764	HOXB7	homeobox B7
206933_s_at	0.0416	0.00385	-2.91074	-2.43833	-0.344741	H6PD	hexose-6-phosphate dehydrogenase/glucose 1-dehydrogenase
206481_s_at	0.00469	0.000194	-3.76917	0.283661	-0.344686	LDB2	LIM domain binding 2
212923_s_at	3.2e-05	4.96e-07	-5.13053	5.88487	-0.344414	PXDC1	PX domain containing 1
243356_at	1.6e-05	2.23e-07	-5.291	6.64259	-0.344117
219247_s_at	0.00963	0.000493	-3.51977	-0.57419	-0.344046	ZDHHC14	zinc finger DHHC-type containing 14
212386_at	5.63e-05	9.36e-07	-4.99982	5.28233	-0.343961	TCF4	transcription factor 4
237849_at	0.00367	0.000143	-3.84847	0.567716	-0.343916
200989_at	3.57e-05	5.6e-07	-5.10567	5.76925	-0.343704	HIF1A	hypoxia inducible factor 1 alpha subunit
231888_at	0.00722	0.000341	-3.62043	-0.234431	-0.343684
226731_at	1.73e-05	2.44e-07	-5.2733	6.55806	-0.343401	ITGA1	integrin subunit alpha 1
234156_at	0.000469	1.12e-05	-4.46118	2.94155	-0.343357
213325_at	0.00752	0.000358	-3.60696	-0.280432	-0.343192	NECTIN3	nectin cell adhesion molecule 3
228121_at	0.0194	0.00129	-3.24731	-1.44905	-0.343173	TGFB2	transforming growth factor beta 2
214920_at	0.00281	0.000102	-3.93468	0.882595	-0.343106	THSD7A	thrombospondin type 1 domain containing 7A
204518_s_at	7.75e-05	1.36e-06	-4.92152	4.92773	-0.343065	PPIC	peptidylprolyl isomerase C
200757_s_at	2.23e-08	1.27e-10	-6.64424	13.7789	-0.342999	CALU	calumenin
230276_at	0.0124	0.000697	-3.42347	-0.890881	-0.342913	FAM49A	family with sequence similarity 49 member A
234508_at	0.0339	0.00284	-3.00761	-2.16404	-0.342817
225344_at	0.00902	0.000454	-3.54214	-0.499431	-0.342484	NCOA7	nuclear receptor coactivator 7
200755_s_at	8.78e-07	8.5e-09	-5.91151	9.7537	-0.342399	CALU	calumenin
213418_at	0.004	0.000159	-3.82139	0.4701	-0.342322	HSPA6	heat shock protein family A (Hsp70) member 6
242722_at	0.0475	0.00467	-2.8485	-2.61005	-0.342185	LMO7	LIM domain 7
228602_at	0.0022	7.46e-05	-4.01213	1.1709	-0.342125	SGCD	sarcoglycan delta
221362_at	0.0139	0.000813	-3.37983	-1.03172	-0.342056	HTR5A	5-hydroxytryptamine receptor 5A
235570_at	0.0129	0.000733	-3.4093	-0.936795	-0.342015	RBMS3	RNA binding motif single stranded interacting protein 3
1554008_at	0.0259	0.00194	-3.12455	-1.82167	-0.341988	OSMR	oncostatin M receptor
220330_s_at	0.0121	0.000674	-3.43259	-0.861239	-0.341944	SAMSN1	SAM domain, SH3 domain and nuclear localization signals 1
223837_at	0.00531	0.000227	-3.72832	0.139464	-0.341794	GULP1	GULP, engulfment adaptor PTB domain containing 1
211824_x_at	0.0248	0.00181	-3.14468	-1.76148	-0.341726	NLRP1	NLR family pyrin domain containing 1
226875_at	0.0021	7.07e-05	-4.02546	1.22104	-0.341679	DOCK11	dedicator of cytokinesis 11
212887_at	1.26e-08	6.87e-11	-6.74621	14.3676	-0.341623	SEC23A	Sec23 homolog A, coat complex II component
243808_at	0.00462	0.00019	-3.77432	0.301954	-0.34162
210330_at	0.00492	0.000207	-3.75296	0.226267	-0.341587	SGCD	sarcoglycan delta
213275_x_at	9.46e-06	1.24e-07	-5.40678	7.20148	-0.341523	CTSB	cathepsin B
210184_at	0.00707	0.000329	-3.62957	-0.203154	-0.34132	ITGAX	integrin subunit alpha X
1559808_at	0.0152	0.000919	-3.34475	-1.14369	-0.341048
218723_s_at	0.000605	1.52e-05	-4.3918	2.65707	-0.34091	RGCC	regulator of cell cycle
201150_s_at	0.00639	0.000286	-3.66706	-0.074092	-0.34064	TIMP3	TIMP metallopeptidase inhibitor 3
208637_x_at	7.32e-06	9.24e-08	-5.46373	7.48007	-0.340556	ACTN1	actinin alpha 1
235183_at	0.000439	1.04e-05	-4.47887	3.01471	-0.340538	FILIP1	filamin A interacting protein 1
1554557_at	0.0255	0.0019	-3.13056	-1.80372	-0.340228	ATP11B	ATPase phospholipid transporting 11B (putative)
207390_s_at	0.000141	2.75e-06	-4.772	4.26401	-0.33987	SMTN	smoothelin
230240_at	0.0247	0.00181	-3.14588	-1.75788	-0.339857
230744_at	0.0174	0.00111	-3.29081	-1.31377	-0.339755	FSTL1	follistatin like 1
205532_s_at	0.000576	1.43e-05	-4.40502	2.71097	-0.339632	CDH6	cadherin 6
209079_x_at	3.66e-05	5.76e-07	-5.09973	5.74169	-0.339524	PCDHGA1///PCDHGA2///PCDHGA3///PCDHGA4///PCDHGA5///PCDHGA6///PCDHGA7///PCDHGA9///PCDHGA10///PCDHGA11///PCDHGB1///PCDHGB2///PCDHGB3///PCDHGB5///PCDHGB6///PCDHGB7///PCDHGC4///PCDHGC5///PCDHGA12///PCDHGA8///PCDHGB4///PCDHGC3	protocadherin gamma subfamily A, 1///protocadherin gamma subfamily A, 2///protocadherin gamma subfamily A, 3///protocadherin gamma subfamily A, 4///protocadherin gamma subfamily A, 5///protocadherin gamma subfamily A, 6///protocadherin gamma subfamily A, 7///protocadherin gamma subfamily A, 9///protocadherin gamma subfamily A, 10///protocadherin gamma subfamily A, 11///protocadherin gamma subfami…
214577_at	0.033	0.00271	-3.02177	-2.12325	-0.339501	MAP1B	microtubule associated protein 1B
214401_at	0.0426	0.004	-2.89838	-2.4727	-0.339423	PAX1	paired box 1
226828_s_at	3.05e-05	4.68e-07	-5.14206	5.93868	-0.339288	HEYL	hes related family bHLH transcription factor with YRPW motif-like
1556656_at	5.07e-06	6.12e-08	-5.54297	7.87169	-0.339138
211555_s_at	8.47e-06	1.09e-07	-5.43164	7.32278	-0.338952	GUCY1B3	guanylate cyclase 1 soluble subunit beta
217904_s_at	3.26e-05	5.05e-07	-5.12658	5.86648	-0.338873	BACE1	beta-secretase 1
227561_at	1.75e-07	1.34e-09	-6.2418	11.5227	-0.33872	DDR2	discoidin domain receptor tyrosine kinase 2
217996_at	0.00726	0.000343	-3.61868	-0.240423	-0.338403	PHLDA1	pleckstrin homology like domain family A member 1
38671_at	9.11e-08	6.42e-10	-6.36917	12.2249	-0.338327	PLXND1	plexin D1
1558680_s_at	0.0295	0.00232	-3.06959	-1.9841	-0.338238	PDE1A	phosphodiesterase 1A
201307_at	3.48e-07	3e-09	-6.09886	10.7478	-0.338054	2018-09-11	septin 11
209087_x_at	0.000121	2.28e-06	-4.81237	4.44147	-0.337687	MCAM	melanoma cell adhesion molecule
223614_at	0.0321	0.00261	-3.03382	-2.08837	-0.337621	MMP16	matrix metallopeptidase 16
203234_at	0.000585	1.46e-05	-4.40094	2.69431	-0.337519	UPP1	uridine phosphorylase 1
226523_at	0.00121	3.52e-05	-4.19499	1.87167	-0.337281	TAGLN	transgelin
209656_s_at	0.0184	0.0012	-3.26629	-1.39023	-0.337258	TMEM47	transmembrane protein 47
227623_at	0.0084	0.000414	-3.5679	-0.41285	-0.337186	CACNA2D1	calcium voltage-gated channel auxiliary subunit alpha2delta 1
230508_at	0.00062	1.56e-05	-4.38509	2.62977	-0.337105	DKK3	dickkopf WNT signaling pathway inhibitor 3
212419_at	0.00664	0.000301	-3.6536	-0.120581	-0.337046	ZCCHC24	zinc finger CCHC-type containing 24
212364_at	2.34e-05	3.45e-07	-5.20387	6.22873	-0.337011	MYO1B	myosin IB
221210_s_at	0.00579	0.000252	-3.70115	0.04437	-0.336991	NPL	N-acetylneuraminate pyruvate lyase
225510_at	4.02e-06	4.73e-08	-5.59224	8.11756	-0.336618	OAF	out at first homolog
223276_at	3.78e-07	3.31e-09	-6.08142	10.6542	-0.336589	SMIM3	small integral membrane protein 3
211031_s_at	0.000247	5.24e-06	-4.63158	3.65694	-0.336556	CLIP2	CAP-Gly domain containing linker protein 2
237261_at	4.83e-05	7.89e-07	-5.03512	5.44373	-0.336484	ANGPT2	angiopoietin 2
209348_s_at	0.000117	2.18e-06	-4.82162	4.48233	-0.336472	MAF	MAF bZIP transcription factor
226292_at	0.00662	0.0003	-3.65479	-0.116453	-0.336439	CAPN5	calpain 5
218232_at	0.0401	0.00365	-2.92839	-2.38897	-0.336307	C1QA	complement C1q A chain
1555970_at	0.00321	0.00012	-3.89194	0.725689	-0.336249	FBXO28	F-box protein 28
218864_at	0.00078	2.07e-05	-4.31968	2.36554	-0.336169	TNS1	tensin 1
230071_at	0.00736	0.000349	-3.61403	-0.256296	-0.335812	2018-09-11	septin 11
203688_at	9.05e-06	1.18e-07	-5.41612	7.247	-0.335697	PKD2	polycystin 2, transient receptor potential cation channel
204621_s_at	0.0283	0.00219	-3.0881	-1.9297	-0.335686	NR4A2	nuclear receptor subfamily 4 group A member 2
218901_at	0.0037	0.000144	-3.84583	0.558176	-0.33558	PLSCR4	phospholipid scramblase 4
215842_s_at	0.0206	0.0014	-3.22229	-1.52607	-0.335448	ATP11A	ATPase phospholipid transporting 11A
226771_at	0.0067	0.000305	-3.64992	-0.133253	-0.335447	ATP8B2	ATPase phospholipid transporting 8B2
220512_at	0.000849	2.31e-05	-4.29462	2.26526	-0.335336	DLC1	DLC1 Rho GTPase activating protein
207011_s_at	0.00153	4.77e-05	-4.12175	1.5876	-0.33533	PTK7	protein tyrosine kinase 7 (inactive)
1559759_at	0.000137	2.63e-06	-4.78128	4.30471	-0.335265	KIFC3	kinesin family member C3
209473_at	2.26e-05	3.31e-07	-5.21216	6.26785	-0.335228	ENTPD1	ectonucleoside triphosphate diphosphohydrolase 1
225265_at	0.000482	1.16e-05	-4.45369	2.91066	-0.335181	RBMS1	RNA binding motif single stranded interacting protein 1
225955_at	0.000126	2.41e-06	-4.80083	4.39061	-0.334961	METRNL	meteorin like, glial cell differentiation regulator
219165_at	6.67e-06	8.25e-08	-5.48545	7.58694	-0.334899	PDLIM2	PDZ and LIM domain 2
201272_at	4.93e-05	8.09e-07	-5.03	5.42028	-0.334851	AKR1B1	aldo-keto reductase family 1 member B
202663_at	0.00923	0.000467	-3.53447	-0.525115	-0.334825	WIPF1	WAS/WASL interacting protein family member 1
227475_at	0.0337	0.00281	-3.01021	-2.15655	-0.334702	FOXQ1	forkhead box Q1
219607_s_at	0.0472	0.00462	-2.85201	-2.60043	-0.334573	MS4A4A	membrane spanning 4-domains A4A
232254_at	0.00579	0.000252	-3.70103	0.043945	-0.334513
218828_at	0.00145	4.43e-05	-4.13955	1.65626	-0.33448	TMEM256-PLSCR3///PLSCR3	TMEM256-PLSCR3 readthrough (NMD candidate)///phospholipid scramblase 3
1557535_at	0.0253	0.00188	-3.13439	-1.7923	-0.334355	PALLD	palladin, cytoskeletal associated protein
209676_at	0.0327	0.00268	-3.02539	-2.11277	-0.334338	TFPI	tissue factor pathway inhibitor
211340_s_at	2.41e-05	3.56e-07	-5.1972	6.19731	-0.334305	MIR6756///MCAM	microRNA 6756///melanoma cell adhesion molecule
231371_at	0.00302	0.000111	-3.91273	0.801809	-0.334096	TDRD10	tudor domain containing 10
211610_at	7.24e-06	9.08e-08	-5.46694	7.49586	-0.334095	KLF6	Kruppel like factor 6
237018_at	0.00364	0.000141	-3.8513	0.577963	-0.334039
226756_at	0.000413	9.61e-06	-4.49613	3.08636	-0.333676	CCDC71L	coiled-coil domain containing 71-like
202269_x_at	0.0432	0.00408	-2.89214	-2.49	-0.33365	GBP1	guanylate binding protein 1
216033_s_at	0.00403	0.00016	-3.81867	0.460331	-0.333273	FYN	FYN proto-oncogene, Src family tyrosine kinase
209655_s_at	0.0295	0.00232	-3.07057	-1.98125	-0.33321	TMEM47	transmembrane protein 47
219566_at	0.00206	6.85e-05	-4.03308	1.24976	-0.333148	PLEKHF1	pleckstrin homology and FYVE domain containing 1
215062_at	0.000518	1.26e-05	-4.43439	2.83123	-0.33295
201426_s_at	5.59e-08	3.75e-10	-6.46155	12.7412	-0.332674	VIM	vimentin
225979_at	3.38e-06	3.87e-08	-5.63014	8.30792	-0.332573	PLEKHG2	pleckstrin homology and RhoGEF domain containing G2
218223_s_at	0.000705	1.83e-05	-4.34854	2.4817	-0.332566	PLEKHO1	pleckstrin homology domain containing O1
205801_s_at	0.00044	1.04e-05	-4.47768	3.00981	-0.332499	RASGRP3	RAS guanyl releasing protein 3
203705_s_at	0.0175	0.00112	-3.2884	-1.32129	-0.332466	FZD7	frizzled class receptor 7
226368_at	2.05e-05	2.97e-07	-5.23398	6.3711	-0.332431	CHST11	carbohydrate (chondroitin 4) sulfotransferase 11
219479_at	5.39e-06	6.54e-08	-5.5302	7.8083	-0.332334	KDELC1	KDEL motif containing 1
211592_s_at	0.000215	4.46e-06	-4.66713	3.80911	-0.332283	CACNA1C	calcium voltage-gated channel subunit alpha1 C
205542_at	0.033	0.00272	-3.02057	-2.1267	-0.332133	STEAP1	six transmembrane epithelial antigen of the prostate 1
227239_at	0.00179	5.77e-05	-4.07545	1.41039	-0.332035	FAM126A	family with sequence similarity 126 member A
209086_x_at	0.000112	2.08e-06	-4.83169	4.52686	-0.33201	MIR6756///MCAM	microRNA 6756///melanoma cell adhesion molecule
202422_s_at	0.00154	4.83e-05	-4.11839	1.57468	-0.331995	ACSL4	acyl-CoA synthetase long-chain family member 4
219134_at	0.00184	5.94e-05	-4.06799	1.38197	-0.331914	ADGRL4	adhesion G protein-coupled receptor L4
222857_s_at	0.00248	8.68e-05	-3.97443	1.02992	-0.331873	KCNMB4	potassium calcium-activated channel subfamily M regulatory beta subunit 4
209765_at	1.59e-05	2.21e-07	-5.29286	6.65151	-0.33182	ADAM19	ADAM metallopeptidase domain 19
204048_s_at	1.91e-06	2.02e-08	-5.75216	8.92787	-0.331782	PHACTR2	phosphatase and actin regulator 2
244832_at	0.0178	0.00114	-3.28278	-1.33888	-0.331738
212169_at	4.46e-11	1.16e-13	-7.74998	20.5079	-0.331729	FKBP9	FK506 binding protein 9
212654_at	0.0496	0.00496	-2.82876	-2.66375	-0.331711	TPM2	tropomyosin 2 (beta)
209946_at	2.28e-07	1.79e-09	-6.19019	11.2413	-0.331682	VEGFC	vascular endothelial growth factor C
202336_s_at	0.000192	3.9e-06	-4.69631	3.9348	-0.331627	PAM	peptidylglycine alpha-amidating monooxygenase
223740_at	8.03e-06	1.03e-07	-5.4435	7.38082	-0.331578	AGPAT4-IT1	AGPAT4 intronic transcript 1
207012_at	0.0175	0.00112	-3.2884	-1.3213	-0.331522	MMP16	matrix metallopeptidase 16
204115_at	0.00234	8.04e-05	-3.99352	1.10118	-0.331507	GNG11	G protein subunit gamma 11
202175_at	2.65e-06	2.95e-08	-5.68137	8.5669	-0.331333	CHPF	chondroitin polymerizing factor
1556325_at	0.00291	0.000106	-3.92483	0.846296	-0.331286	FILIP1	filamin A interacting protein 1
218691_s_at	0.0348	0.00296	-2.99404	-2.20296	-0.331154	PDLIM4	PDZ and LIM domain 4
227645_at	0.00593	0.00026	-3.69259	0.014535	-0.331149	PIK3R5	phosphoinositide-3-kinase regulatory subunit 5
242051_at	0.00503	0.000212	-3.74587	0.201256	-0.331117
226184_at	0.00361	0.00014	-3.85333	0.585277	-0.330825	FMNL2	formin like 2
241966_at	0.0222	0.00156	-3.19032	-1.6237	-0.330681	MYO5A	myosin VA
243894_at	0.00186	6.04e-05	-4.0639	1.36644	-0.330562	SLC41A2	solute carrier family 41 member 2
201422_at	0.0164	0.00102	-3.31528	-1.23694	-0.330523	IFI30///PIK3R2	IFI30, lysosomal thiol reductase///phosphoinositide-3-kinase regulatory subunit 2
201162_at	4.77e-05	7.77e-07	-5.03847	5.45911	-0.330346	IGFBP7	insulin like growth factor binding protein 7
214807_at	0.000708	1.84e-05	-4.34757	2.47776	-0.329997	PLXDC2	plexin domain containing 2
241927_x_at	0.0336	0.00279	-3.01253	-2.14988	-0.32957	CDC34	cell division cycle 34
212423_at	0.00217	7.35e-05	-4.01588	1.18499	-0.329408	ZCCHC24	zinc finger CCHC-type containing 24
236154_at	0.0016	5.07e-05	-4.10674	1.52996	-0.329391	QKI	QKI, KH domain containing RNA binding
1568616_a_at	0.0267	0.00203	-3.11148	-1.86054	-0.329264	C11orf96	chromosome 11 open reading frame 96
221510_s_at	0.000173	3.45e-06	-4.72298	4.0503	-0.329192	GLS	glutaminase
227004_at	2.41e-05	3.57e-07	-5.19697	6.19622	-0.329119	CDKL5	cyclin dependent kinase like 5
226950_at	0.00225	7.65e-05	-4.00571	1.1468	-0.329099	ACVRL1	activin A receptor like type 1
225604_s_at	0.00388	0.000153	-3.83087	0.50422	-0.328732	GLIPR2	GLI pathogenesis related 2
1562275_at	0.0398	0.0036	-2.93261	-2.37715	-0.328529
232472_at	0.000161	3.19e-06	-4.74006	4.12455	-0.328271
219132_at	0.00666	0.000302	-3.65224	-0.125261	-0.328258	PELI2	pellino E3 ubiquitin protein ligase family member 2
216248_s_at	0.0417	0.00387	-2.90911	-2.44284	-0.328223	NR4A2	nuclear receptor subfamily 4 group A member 2
205717_x_at	1.96e-05	2.8e-07	-5.2459	6.42767	-0.328086	PCDHGA1///PCDHGA2///PCDHGA3///PCDHGA4///PCDHGA5///PCDHGA6///PCDHGA7///PCDHGA9///PCDHGA10///PCDHGA11///PCDHGB1///PCDHGB2///PCDHGB3///PCDHGB5///PCDHGB6///PCDHGB7///PCDHGC4///PCDHGC5///PCDHGA12///PCDHGA8///PCDHGB4///PCDHGC3	protocadherin gamma subfamily A, 1///protocadherin gamma subfamily A, 2///protocadherin gamma subfamily A, 3///protocadherin gamma subfamily A, 4///protocadherin gamma subfamily A, 5///protocadherin gamma subfamily A, 6///protocadherin gamma subfamily A, 7///protocadherin gamma subfamily A, 9///protocadherin gamma subfamily A, 10///protocadherin gamma subfamily A, 11///protocadherin gamma subfami…
209122_at	0.0159	0.000977	-3.32716	-1.19944	-0.327981	PLIN2	perilipin 2
229380_at	0.0043	0.000174	-3.7983	0.387397	-0.327904	ILDR2	immunoglobulin like domain containing receptor 2
221143_at	0.00411	0.000164	-3.81233	0.437577	-0.327903	RPA4	replication protein A4
237269_at	0.0434	0.00411	-2.89015	-2.49552	-0.327701
220392_at	0.0194	0.00129	-3.2473	-1.44907	-0.32767	EBF2	early B-cell factor 2
217875_s_at	0.00193	6.34e-05	-4.05211	1.3217	-0.327586	PMEPA1	prostate transmembrane protein, androgen induced 1
41856_at	8.3e-06	1.06e-07	-5.43627	7.34542	-0.327238	UNC5B	unc-5 netrin receptor B
227647_at	3.67e-05	5.79e-07	-5.09872	5.73702	-0.326824	KCNE3	potassium voltage-gated channel subfamily E regulatory subunit 3
213066_at	0.0267	0.00203	-3.11096	-1.86208	-0.326288	RUSC2	RUN and SH3 domain containing 2
239973_at	0.0465	0.00452	-2.85925	-2.58062	-0.325931
233085_s_at	0.00145	4.44e-05	-4.13897	1.65399	-0.325909	NABP1	nucleic acid binding protein 1
232204_at	0.0109	0.000578	-3.47568	-0.720195	-0.325697	EBF1	early B-cell factor 1
223502_s_at	0.0118	0.00065	-3.44311	-0.826939	-0.325501	TNFSF13B	tumor necrosis factor superfamily member 13b
235492_at	0.000528	1.29e-05	-4.4285	2.80708	-0.32534	RNF217	ring finger protein 217
212958_x_at	0.000403	9.3e-06	-4.50358	3.11734	-0.325332	PAM	peptidylglycine alpha-amidating monooxygenase
243428_at	0.0184	0.0012	-3.267	-1.38801	-0.325297	LOC101927338///KCNQ1OT1	uncharacterized LOC101927338///KCNQ1 opposite strand/antisense transcript 1 (non-protein coding)
225793_at	7.32e-06	9.24e-08	-5.46364	7.47962	-0.325256	LIX1L	limb and CNS expressed 1 like
210146_x_at	0.0337	0.00281	-3.01029	-2.15634	-0.325225	LILRB2	leukocyte immunoglobulin like receptor B2
219383_at	0.000546	1.35e-05	-4.41896	2.76797	-0.325188	PRR5L	proline rich 5 like
209373_at	0.0254	0.00189	-3.13269	-1.79739	-0.324907	MALL	mal, T-cell differentiation protein like
219427_at	0.00294	0.000107	-3.92094	0.83198	-0.324883	FAT4	FAT atypical cadherin 4
220246_at	0.0222	0.00155	-3.19128	-1.62079	-0.324808	CAMK1D	calcium/calmodulin dependent protein kinase ID
208937_s_at	0.00803	0.00039	-3.58384	-0.35896	-0.324765	ID1	inhibitor of DNA binding 1, HLH protein
200771_at	1.2e-05	1.62e-07	-5.35452	6.94795	-0.324737	LAMC1	laminin subunit gamma 1
221698_s_at	0.0128	0.000726	-3.41184	-0.928562	-0.324277	CLEC7A	C-type lectin domain family 7 member A
227401_at	0.00689	0.000318	-3.63916	-0.170258	-0.3238	IL17D	interleukin 17D
205679_x_at	0.0175	0.00111	-3.2891	-1.31911	-0.323792	ACAN	aggrecan
241931_at	0.029	0.00227	-3.07713	-1.96198	-0.32379	XG	Xg blood group
215608_at	4.59e-05	7.47e-07	-5.04655	5.49622	-0.323449
203523_at	0.000569	1.41e-05	-4.40843	2.7249	-0.323427	LSP1	lymphocyte-specific protein 1
1566966_at	0.0238	0.00172	-3.16135	-1.71139	-0.323419
208396_s_at	0.00528	0.000225	-3.73037	0.146656	-0.323375	PDE1A	phosphodiesterase 1A
229480_at	0.000945	2.63e-05	-4.26434	2.14475	-0.323297	MAGI2-AS3	MAGI2 antisense RNA 3
209652_s_at	0.000109	2.02e-06	-4.83807	4.55511	-0.323231	PGF	placental growth factor
224851_at	0.0446	0.00426	-2.87827	-2.52833	-0.322595	CDK6	cyclin dependent kinase 6
202796_at	0.000753	1.98e-05	-4.33019	2.40774	-0.32254	SYNPO	synaptopodin
204774_at	0.0128	0.000725	-3.41224	-0.92729	-0.32234	EVI2A	ecotropic viral integration site 2A
219955_at	0.0315	0.00255	-3.04094	-2.06773	-0.322285	L1TD1	LINE1 type transposase domain containing 1
235930_at	0.0439	0.00416	-2.88601	-2.50697	-0.322282	KCNMB4	potassium calcium-activated channel subfamily M regulatory beta subunit 4
209967_s_at	0.00112	3.2e-05	-4.21722	1.95878	-0.321979	CREM	cAMP responsive element modulator
215253_s_at	0.0187	0.00123	-3.25967	-1.41078	-0.321931	RCAN1	regulator of calcineurin 1
229721_x_at	0.014	0.00082	-3.37737	-1.03959	-0.321877	DERL3	derlin 3
228368_at	0.0146	0.00087	-3.36041	-1.09383	-0.321846	ARHGAP20	Rho GTPase activating protein 20
225913_at	6.5e-07	6.08e-09	-5.97248	10.0745	-0.321694	PEAK1	pseudopodium enriched atypical kinase 1
218656_s_at	0.0114	0.000621	-3.45567	-0.785906	-0.321673	LHFP	lipoma HMGIC fusion partner
218839_at	0.0019	6.2e-05	-4.05759	1.34248	-0.321608	HEY1	hes related family bHLH transcription factor with YRPW motif 1
219505_at	0.025	0.00184	-3.14078	-1.77317	-0.321581	CECR1	cat eye syndrome chromosome region, candidate 1
213435_at	0.023	0.00163	-3.17643	-1.66583	-0.321511	SATB2	SATB homeobox 2
204017_at	0.02	0.00135	-3.23397	-1.49016	-0.321324	KDELR3	KDEL endoplasmic reticulum protein retention receptor 3
234305_s_at	0.0109	0.00058	-3.47471	-0.723377	-0.321221	GSDMC	gasdermin C
210895_s_at	0.0188	0.00124	-3.25779	-1.41659	-0.321082	CD86	CD86 molecule
207487_at	0.00398	0.000158	-3.82334	0.477097	-0.320882
219390_at	0.000262	5.67e-06	-4.61425	3.5831	-0.32079	FKBP14	FK506 binding protein 14
214620_x_at	0.00288	0.000105	-3.9272	0.855036	-0.320328	PAM	peptidylglycine alpha-amidating monooxygenase
205152_at	0.00561	0.000243	-3.71051	0.077045	-0.320002	SLC6A1	solute carrier family 6 member 1
238226_at	0.00582	0.000253	-3.69923	0.037675	-0.319989	TMEM255B	transmembrane protein 255B
207198_s_at	0.000438	1.03e-05	-4.47981	3.01861	-0.319979	LIMS4///LIMS1	LIM zinc finger domain containing 4///LIM zinc finger domain containing 1
235086_at	0.00492	0.000207	-3.753	0.226426	-0.319854	THBS1	thrombospondin 1
1556797_at	0.0412	0.00381	-2.91446	-2.42794	-0.319826	RNF144A-AS1	RNF144A antisense RNA 1
228937_at	1.13e-05	1.52e-07	-5.36668	7.00678	-0.319513	LACC1	laccase domain containing 1
217591_at	0.000136	2.63e-06	-4.78168	4.30647	-0.319418	SKIL	SKI-like proto-oncogene
1555291_at	0.0406	0.00372	-2.92155	-2.40814	-0.319356	TRPV3	transient receptor potential cation channel subfamily V member 3
244128_x_at	0.0389	0.00347	-2.94394	-2.34528	-0.318855	GLIS1	GLIS family zinc finger 1
211458_s_at	0.000219	4.55e-06	-4.66261	3.78973	-0.318522	GABARAPL3///GABARAPL1	GABA type A receptor associated protein like 3 pseudogene///GABA type A receptor associated protein like 1
211095_at	0.0468	0.00456	-2.85598	-2.58959	-0.318486	NF1	neurofibromin 1
243847_at	0.0132	0.000758	-3.39967	-0.967904	-0.318426
244289_at	0.0345	0.00291	-2.99931	-2.18787	-0.318223	ZNF300P1	zinc finger protein 300 pseudogene 1
204796_at	0.00314	0.000117	-3.89962	0.753766	-0.318051	EML1	echinoderm microtubule associated protein like 1
233626_at	0.000763	2.02e-05	-4.32546	2.38872	-0.317765
223094_s_at	0.00621	0.000276	-3.6764	-0.041722	-0.317649	ANKH	ANKH inorganic pyrophosphate transport regulator
205139_s_at	0.00128	3.8e-05	-4.17636	1.799	-0.317613	UST	uronyl 2-sulfotransferase
236855_at	0.000355	8.04e-06	-4.5364	3.25445	-0.317501	LINC01561	long intergenic non-protein coding RNA 1561
230266_at	0.024	0.00174	-3.15739	-1.7233	-0.317437	RAB7B	RAB7B, member RAS oncogene family
221814_at	7.75e-07	7.43e-09	-5.936	9.88227	-0.317376	ADGRA2	adhesion G protein-coupled receptor A2
226552_at	0.00128	3.79e-05	-4.17678	1.80063	-0.317285	IER5L	immediate early response 5 like
217764_s_at	0.00773	0.000372	-3.59675	-0.315162	-0.31722	RAB31	RAB31, member RAS oncogene family
204491_at	0.00107	3.02e-05	-4.23099	2.01293	-0.317096	PDE4D	phosphodiesterase 4D
203381_s_at	0.0232	0.00165	-3.1732	-1.6756	-0.31669	APOE	apolipoprotein E
201308_s_at	0.0134	0.000768	-3.39581	-0.980324	-0.316562	2018-09-11	septin 11
211675_s_at	9.02e-05	1.62e-06	-4.88537	4.76565	-0.316548	MDFIC	MyoD family inhibitor domain containing
216950_s_at	0.00714	0.000334	-3.62565	-0.2166	-0.316448	FCGR1CP///FCGR1B///FCGR1A	Fc fragment of IgG receptor Ic, pseudogene///Fc fragment of IgG receptor Ib///Fc fragment of IgG receptor Ia
234224_at	0.00314	0.000117	-3.89929	0.752573	-0.316425
236996_at	0.0188	0.00124	-3.25733	-1.41802	-0.316172
202391_at	0.00267	9.56e-05	-3.95023	0.940074	-0.316041	BASP1	brain abundant membrane attached signal protein 1
236764_at	0.011	0.000593	-3.46857	-0.743558	-0.315994
232882_at	0.000195	3.97e-06	-4.69259	3.91874	-0.315967
201669_s_at	4.02e-06	4.74e-08	-5.59166	8.11466	-0.315938	MARCKS	myristoylated alanine rich protein kinase C substrate
232916_at	4.57e-05	7.4e-07	-5.04857	5.5055	-0.315924
204221_x_at	0.0152	0.000917	-3.34534	-1.14183	-0.315747	GLIPR1	GLI pathogenesis related 1
229014_at	0.00303	0.000112	-3.91077	0.794624	-0.315511	NR2F1-AS1	NR2F1 antisense RNA 1
212262_at	1.35e-06	1.37e-08	-5.82375	9.29664	-0.315398	QKI	QKI, KH domain containing RNA binding
214913_at	0.0267	0.00203	-3.11111	-1.86163	-0.31488	ADAMTS3	ADAM metallopeptidase with thrombospondin type 1 motif 3
203329_at	0.00157	4.95e-05	-4.11261	1.55249	-0.314825	PTPRM	protein tyrosine phosphatase, receptor type M
239519_at	0.00118	3.43e-05	-4.20085	1.89459	-0.31438
202191_s_at	0.00658	0.000297	-3.657	-0.108846	-0.314341	GAS7	growth arrest specific 7
237470_at	0.0343	0.00289	-3.00226	-2.17942	-0.314153	DOCK7	dedicator of cytokinesis 7
206806_at	0.0284	0.00219	-3.08753	-1.93138	-0.313974	DGKI	diacylglycerol kinase iota
242321_at	0.00742	0.000352	-3.61138	-0.265349	-0.313515	PTPN14	protein tyrosine phosphatase, non-receptor type 14
1554741_s_at	0.0117	0.000643	-3.4461	-0.817196	-0.313513	FGF7P3///FGF7P6///FGF7	fibroblast growth factor 7 pseudogene 3///fibroblast growth factor 7 pseudogene 6///fibroblast growth factor 7
229280_s_at	0.0107	0.000567	-3.48085	-0.703159	-0.313346	CASC15	cancer susceptibility candidate 15 (non-protein coding)
220244_at	0.000267	5.8e-06	-4.60925	3.56185	-0.313291	LINC00312	long intergenic non-protein coding RNA 312
226071_at	0.00298	0.000109	-3.91718	0.818154	-0.312958	ADAMTSL4	ADAMTS like 4
239614_x_at	0.0305	0.00244	-3.05461	-2.02791	-0.312777
229055_at	0.00246	8.61e-05	-3.97642	1.03736	-0.312745	GPR68	G protein-coupled receptor 68
208960_s_at	0.000408	9.43e-06	-4.50042	3.10421	-0.312667	KLF6	Kruppel like factor 6
242277_at	0.0019	6.22e-05	-4.05693	1.33997	-0.312606
212382_at	0.000339	7.61e-06	-4.54853	3.30532	-0.312566	TCF4	transcription factor 4
226122_at	0.00186	6.06e-05	-4.06333	1.36428	-0.312511	PLEKHG1	pleckstrin homology and RhoGEF domain containing G1
206726_at	0.0176	0.00112	-3.28631	-1.32783	-0.312454	HPGDS	hematopoietic prostaglandin D synthase
219638_at	0.0307	0.00246	-3.05156	-2.03681	-0.312352	FBXO22	F-box protein 22
224414_s_at	0.000644	1.64e-05	-4.37437	2.5862	-0.312283	CARD6	caspase recruitment domain family member 6
220866_at	0.0473	0.00464	-2.85038	-2.6049	-0.312156	ADAMTS6	ADAM metallopeptidase with thrombospondin type 1 motif 6
231881_at	0.00673	0.000307	-3.64852	-0.138079	-0.312146	CALD1	caldesmon 1
203810_at	4.42e-07	3.94e-09	-6.05046	10.4886	-0.312042	DNAJB4	DnaJ heat shock protein family (Hsp40) member B4
212509_s_at	0.000319	7.11e-06	-4.56382	3.36965	-0.311813	MXRA7	matrix remodeling associated 7
236322_at	0.0141	0.00083	-3.37382	-1.05099	-0.311664
1560396_at	0.0314	0.00254	-3.04254	-2.06307	-0.311599	KLHL6	kelch like family member 6
202284_s_at	0.00111	3.16e-05	-4.22082	1.9729	-0.311298	CDKN1A	cyclin dependent kinase inhibitor 1A
239952_at	1.64e-05	2.3e-07	-5.28487	6.61331	-0.311147	ZEB1	zinc finger E-box binding homeobox 1
215706_x_at	1.27e-05	1.74e-07	-5.34017	6.87872	-0.311121	ZYX	zyxin
205579_at	0.000115	2.15e-06	-4.82489	4.49677	-0.310971	HRH1	histamine receptor H1
202478_at	0.00402	0.00016	-3.81946	0.463171	-0.310956	TRIB2	tribbles pseudokinase 2
200878_at	0.00319	0.000119	-3.89425	0.734153	-0.310904	EPAS1	endothelial PAS domain protein 1
1553768_a_at	0.00151	4.7e-05	-4.12542	1.60174	-0.310791	DCBLD1	discoidin, CUB and LCCL domain containing 1
224950_at	0.000289	6.32e-06	-4.59011	3.48066	-0.310448	PTGFRN	prostaglandin F2 receptor inhibitor
232935_at	0.00848	0.000418	-3.56472	-0.423578	-0.310368
208241_at	0.0348	0.00295	-2.9951	-2.19995	-0.310269	NRG1	neuregulin 1
200770_s_at	0.000313	6.96e-06	-4.56871	3.39023	-0.310247	LAMC1	laminin subunit gamma 1
205805_s_at	0.000414	9.66e-06	-4.49511	3.08211	-0.309665	ROR1	receptor tyrosine kinase like orphan receptor 1
39402_at	0.0025	8.79e-05	-3.9712	1.0179	-0.309412	IL1B	interleukin 1 beta
224859_at	2.63e-05	3.94e-07	-5.17719	6.10318	-0.30935	CD276	CD276 molecule
225147_at	0.000194	3.93e-06	-4.69443	3.92669	-0.30914	CYTH3	cytohesin 3
201445_at	0.0117	0.000647	-3.4443	-0.823064	-0.309014	CNN3	calponin 3
203501_at	0.00336	0.000128	-3.87731	0.672337	-0.30893	CPQ	carboxypeptidase Q
1569323_at	0.00144	4.42e-05	-4.14009	1.65833	-0.308832	PTPRG	protein tyrosine phosphatase, receptor type G
211701_s_at	0.000236	4.98e-06	-4.64295	3.70549	-0.308604	TRO	trophinin
215074_at	6.39e-05	1.09e-06	-4.96852	5.13998	-0.308581	MYO1B	myosin IB
224847_at	0.015	0.000907	-3.34838	-1.13215	-0.308544	CDK6	cyclin dependent kinase 6
242582_at	0.0195	0.0013	-3.24297	-1.46245	-0.30845
209154_at	3.9e-07	3.44e-09	-6.07494	10.6194	-0.308291	P2RX5-TAX1BP3///TAX1BP3	P2RX5-TAX1BP3 readthrough (NMD candidate)///Tax1 binding protein 3
229800_at	0.039	0.0035	-2.94139	-2.35246	-0.308279	DCLK1	doublecortin like kinase 1
210105_s_at	0.00247	8.65e-05	-3.9754	1.03354	-0.30825	FYN	FYN proto-oncogene, Src family tyrosine kinase
201694_s_at	5.25e-05	8.64e-07	-5.01641	5.35806	-0.308173	EGR1	early growth response 1
213644_at	8.52e-05	1.52e-06	-4.8991	4.8271	-0.307934	CEP112	centrosomal protein 112
208868_s_at	0.0015	4.65e-05	-4.12799	1.61165	-0.307892	GABARAPL1	GABA type A receptor associated protein like 1
225878_at	0.000134	2.58e-06	-4.78576	4.32436	-0.307847	KIF1B	kinesin family member 1B
219885_at	0.000473	1.14e-05	-4.4584	2.93006	-0.307831	SLFN12	schlafen family member 12
230261_at	0.00158	4.97e-05	-4.11148	1.54814	-0.307829	ST8SIA4	ST8 alpha-N-acetyl-neuraminide alpha-2,8-sialyltransferase 4
230050_at	0.0115	0.000625	-3.45409	-0.791076	-0.307638	NACC2	NACC family member 2
207691_x_at	8.14e-05	1.44e-06	-4.91001	4.87599	-0.307576	ENTPD1	ectonucleoside triphosphate diphosphohydrolase 1
207275_s_at	0.0264	0.00199	-3.11729	-1.84327	-0.30751	ACSL1	acyl-CoA synthetase long-chain family member 1
1555468_at	3.98e-05	6.36e-07	-5.07962	5.64861	-0.307414	NRP2	neuropilin 2
203574_at	0.0148	0.000886	-3.3553	-1.11014	-0.307364	NFIL3	nuclear factor, interleukin 3 regulated
214434_at	0.000872	2.39e-05	-4.28643	2.23258	-0.307283	HSPA12A	heat shock protein family A (Hsp70) member 12A
212045_at	4.7e-07	4.25e-09	-6.03689	10.4162	-0.307283	GLG1	golgi glycoprotein 1
221524_s_at	0.032	0.0026	-3.03489	-2.08529	-0.307257	RRAGD	Ras related GTP binding D
1562194_at	0.00143	4.35e-05	-4.14408	1.67376	-0.307193
216705_s_at	0.0147	0.000878	-3.35769	-1.10251	-0.307182	ADA	adenosine deaminase
218892_at	0.00153	4.75e-05	-4.12263	1.59102	-0.307181	DCHS1	dachsous cadherin-related 1
230047_at	0.0234	0.00167	-3.1693	-1.68739	-0.307001	ARHGAP42	Rho GTPase activating protein 42
209646_x_at	0.00738	0.00035	-3.61308	-0.259549	-0.306935	ALDH1B1	aldehyde dehydrogenase 1 family member B1
1559412_at	0.018	0.00116	-3.27722	-1.35622	-0.306917	MIR99AHG	mir-99a-let-7c cluster host gene
36030_at	9.15e-06	1.19e-07	-5.41377	7.23555	-0.306738	IFFO1	intermediate filament family orphan 1
204468_s_at	0.00149	4.6e-05	-4.13036	1.62077	-0.306668	TIE1	tyrosine kinase with immunoglobulin like and EGF like domains 1
205993_s_at	0.00774	0.000372	-3.59644	-0.316226	-0.306597	TBX2	T-box 2
232566_at	0.00887	0.000445	-3.54768	-0.480877	-0.30645	NOL6	nucleolar protein 6
233403_x_at	0.0492	0.00491	-2.83231	-2.65413	-0.30641	TM6SF2	transmembrane 6 superfamily member 2
1555624_a_at	6.62e-05	1.13e-06	-4.96018	5.1022	-0.306326	SSH1	slingshot protein phosphatase 1
241969_at	0.0174	0.00111	-3.29027	-1.31547	-0.306173	ARID5B	AT-rich interaction domain 5B
218418_s_at	0.00184	5.97e-05	-4.06681	1.37748	-0.306112	KANK2	KN motif and ankyrin repeat domains 2
200600_at	0.000308	6.82e-06	-4.57314	3.40892	-0.305754	MSN	moesin
210790_s_at	0.0453	0.00436	-2.87066	-2.54929	-0.305667	SAR1A	secretion associated Ras related GTPase 1A
208109_s_at	7.4e-06	9.37e-08	-5.46088	7.46608	-0.3055	LINC00597	long intergenic non-protein coding RNA 597
1553043_a_at	0.0218	0.00152	-3.19739	-1.60217	-0.305426	CD300LF	CD300 molecule like family member f
210933_s_at	0.0259	0.00194	-3.12434	-1.82229	-0.305369	FSCN1	fascin actin-bundling protein 1
221211_s_at	7.54e-05	1.31e-06	-4.92945	4.96344	-0.305249	MAP3K7CL	MAP3K7 C-terminal like
225128_at	1.82e-06	1.92e-08	-5.76188	8.97775	-0.30518	KDELC2	KDEL motif containing 2
225016_at	0.0465	0.00453	-2.85855	-2.58254	-0.305113	APCDD1	APC down-regulated 1
222803_at	0.0178	0.00114	-3.28143	-1.34307	-0.304976	PRTFDC1	phosphoribosyl transferase domain containing 1
218718_at	0.00071	1.85e-05	-4.34665	2.47404	-0.304879	PDGFC	platelet derived growth factor C
238865_at	0.0213	0.00147	-3.20839	-1.56862	-0.304829	PABPC4L	poly(A) binding protein cytoplasmic 4 like
219697_at	0.0299	0.00236	-3.06413	-2.00009	-0.304687	HS3ST2	heparan sulfate-glucosamine 3-sulfotransferase 2
220617_s_at	0.000182	3.66e-06	-4.71025	3.99509	-0.304661	ZNF532	zinc finger protein 532
204906_at	8.54e-05	1.52e-06	-4.89818	4.82295	-0.304424	RPS6KA2	ribosomal protein S6 kinase A2
233689_at	0.0403	0.00367	-2.92598	-2.39572	-0.304348
204797_s_at	0.00103	2.9e-05	-4.24098	2.05231	-0.304001	EML1	echinoderm microtubule associated protein like 1
212658_at	0.000121	2.28e-06	-4.81235	4.4414	-0.303906	LHFPL2	lipoma HMGIC fusion partner-like 2
224606_at	0.000107	1.98e-06	-4.84261	4.57525	-0.303885	KLF6	Kruppel like factor 6
201721_s_at	0.00492	0.000207	-3.75306	0.226635	-0.303828	LAPTM5	lysosomal protein transmembrane 5
58780_s_at	4.24e-05	6.81e-07	-5.06541	5.58301	-0.303569	ARHGEF40	Rho guanine nucleotide exchange factor 40
207386_at	0.0388	0.00346	-2.94533	-2.34136	-0.303556	CYP7B1	cytochrome P450 family 7 subfamily B member 1
227126_at	0.00341	0.00013	-3.87258	0.655119	-0.303466	PTPRG	protein tyrosine phosphatase, receptor type G
1556750_at	0.0249	0.00183	-3.14292	-1.76677	-0.303439	LOC153577	uncharacterized LOC153577
201117_s_at	0.0477	0.0047	-2.84646	-2.6156	-0.30312	CPE	carboxypeptidase E
228161_at	0.00715	0.000336	-3.62446	-0.220652	-0.302967	RAB32	RAB32, member RAS oncogene family
215561_s_at	0.0388	0.00346	-2.94484	-2.34272	-0.302946	IL1R1	interleukin 1 receptor type 1
230127_at	0.0227	0.0016	-3.18182	-1.64949	-0.302722
213488_at	0.0113	0.000613	-3.4595	-0.773349	-0.302372	SNED1	sushi, nidogen and EGF like domains 1
216973_s_at	0.0261	0.00196	-3.12104	-1.83212	-0.302331	HOXB7	homeobox B7
204958_at	7.25e-06	9.1e-08	-5.46659	7.49413	-0.30233	PLK3	polo like kinase 3
214719_at	0.000475	1.14e-05	-4.45742	2.92606	-0.302003	SLC46A3	solute carrier family 46 member 3
228188_at	3.64e-05	5.71e-07	-5.10163	5.75049	-0.301788	FOSL2	FOS like 2, AP-1 transcription factor subunit
202969_at	5.71e-05	9.54e-07	-4.99596	5.26473	-0.301629	DYRK2	dual specificity tyrosine phosphorylation regulated kinase 2
230369_at	0.011	0.000589	-3.47059	-0.736934	-0.301607	GPR161	G protein-coupled receptor 161
225032_at	2.46e-07	1.99e-09	-6.17197	11.1423	-0.301498	LOC101928615///FNDC3B	uncharacterized LOC101928615///fibronectin type III domain containing 3B
204030_s_at	0.00892	0.000448	-3.54598	-0.486563	-0.301367	IQCJ-SCHIP1///SCHIP1	IQCJ-SCHIP1 readthrough///schwannomin interacting protein 1
225464_at	0.00474	0.000196	-3.76631	0.273517	-0.301173	FRMD6	FERM domain containing 6
200839_s_at	2.04e-05	2.95e-07	-5.23536	6.37766	-0.301037	CTSB	cathepsin B
1555832_s_at	1.96e-05	2.82e-07	-5.24449	6.42098	-0.301006	KLF6	Kruppel like factor 6
228150_at	0.0157	0.000961	-3.33203	-1.18403	-0.300887	SEC16B	SEC16 homolog B, endoplasmic reticulum export factor
218618_s_at	3.74e-05	5.94e-07	-5.09371	5.7138	-0.300853	LOC101928615///FNDC3B	uncharacterized LOC101928615///fibronectin type III domain containing 3B
212607_at	0.00509	0.000216	-3.7417	0.186531	-0.300821	AKT3	AKT serine/threonine kinase 3
230663_at	0.000996	2.79e-05	-4.24994	2.0877	-0.30065
217853_at	1.37e-05	1.88e-07	-5.32521	6.8067	-0.300595	TNS3	tensin 3
201116_s_at	0.0405	0.00371	-2.92241	-2.40572	-0.300547	CPE	carboxypeptidase E
228342_s_at	0.03	0.00238	-3.06171	-2.00718	-0.300359	ALPK3	alpha kinase 3
207876_s_at	0.000985	2.75e-05	-4.25305	2.10003	-0.300142	FLNC	filamin C
239604_at	0.0373	0.00328	-2.96192	-2.29446	-0.300115
1555579_s_at	0.00123	3.6e-05	-4.18925	1.84925	-0.299875	PTPRM	protein tyrosine phosphatase, receptor type M
222872_x_at	0.00193	6.36e-05	-4.05153	1.3195	-0.299826	NABP1	nucleic acid binding protein 1
238317_x_at	0.0368	0.0032	-2.96979	-2.27213	-0.299688
202351_at	1.17e-06	1.17e-08	-5.85363	9.45162	-0.299585	ITGAV	integrin subunit alpha V
210605_s_at	0.0172	0.00109	-3.29518	-1.30009	-0.299414	MFGE8	milk fat globule-EGF factor 8 protein
214845_s_at	0.00153	4.78e-05	-4.12126	1.58575	-0.299256	CALU	calumenin
204232_at	0.00993	0.000512	-3.5091	-0.609679	-0.299241	FCER1G	Fc fragment of IgE receptor Ig
244610_x_at	0.00773	0.000372	-3.59679	-0.315044	-0.299069
210785_s_at	0.0115	0.000631	-3.45131	-0.800154	-0.298908	THEMIS2	thymocyte selection associated family member 2
203382_s_at	0.0154	0.000938	-3.33872	-1.16284	-0.298828	APOE	apolipoprotein E
228962_at	0.013	0.000738	-3.40712	-0.943842	-0.298709	PDE4D	phosphodiesterase 4D
1562289_at	0.000335	7.52e-06	-4.55127	3.31685	-0.298554
223501_at	0.0188	0.00124	-3.25812	-1.41558	-0.298494	TNFSF13B	tumor necrosis factor superfamily member 13b
231183_s_at	0.00145	4.43e-05	-4.13932	1.65536	-0.298463	JAG1	jagged 1
202877_s_at	0.0143	0.000846	-3.36825	-1.06878	-0.29828	CD93	CD93 molecule
209818_s_at	0.0315	0.00254	-3.04177	-2.06529	-0.298108	HABP4	hyaluronan binding protein 4
207034_s_at	0.0109	0.000584	-3.47281	-0.729634	-0.298033	GLI2	GLI family zinc finger 2
1557797_a_at	0.0121	0.000672	-3.43369	-0.85767	-0.297899
240400_at	0.00682	0.000314	-3.64225	-0.159653	-0.297892
221530_s_at	0.0373	0.00326	-2.96366	-2.28953	-0.297855	BHLHE41	basic helix-loop-helix family member e41
215719_x_at	0.0185	0.00121	-3.26431	-1.39637	-0.297809	FAS	Fas cell surface death receptor
226636_at	0.0264	0.00198	-3.11767	-1.84216	-0.2978	PLD1	phospholipase D1
203989_x_at	0.00818	0.000399	-3.57729	-0.381125	-0.297756	F2R	coagulation factor II thrombin receptor
205729_at	0.00399	0.000158	-3.82241	0.473764	-0.297756	OSMR	oncostatin M receptor
214492_at	0.049	0.00487	-2.8347	-2.64765	-0.297549	SGCD	sarcoglycan delta
200756_x_at	0.000409	9.46e-06	-4.49977	3.10151	-0.297362	CALU	calumenin
200795_at	0.0235	0.00169	-3.16694	-1.69452	-0.29736	SPARCL1	SPARC like 1
242029_at	7.49e-05	1.3e-06	-4.93119	4.97128	-0.297244
226420_at	0.00132	3.95e-05	-4.16718	1.76329	-0.297111	MECOM	MDS1 and EVI1 complex locus
[truncated: 52,630 more rows]
