# Supplementary material for: Parity predisposes breasts to the oncogenic action of PAPP-A and activation of the collagen receptor DDR2
Source: Breast Cancer Res. 2019 May 2;21:56. doi: 10.1186/s13058-019-1142-z (PMC6498606; doi:10.1186/s13058-019-1142-z)
Supplement: Supplementary file 6 — Table S2. GenePattern gene set expression analysis (GSEA) PAPP-A/SNAI1/COL1A1 gene signature: complete data on GSEA in PAPP-A/SNAI1/COL1A1-low patient group. Data represents the downregulated pathways in the PAPP-A/SNAI1/COL1A1-low patient group. Each row is one gene ontology term, and each column is as labeled. (XLS 64 kb) [file 13058_2019_1142_MOESM6_ESM.xls]

## Sheet: gsea_report_for_na_neg_15341217
Supplemental Table 2: GenePattern GSEA PAPP-A/SNAI1/COL1A1
GSEA Down in PAPP-A/SNAI1/COL1A1 Low patient group
NAME	GS<br> follow link to MSigDB	GS DETAILS	SIZE	ES	NES	NOM p-val	FDR q-val	FWER p-val	RANK AT MAX	LEADING EDGE
HALLMARK_EPITHELIAL_MESENCHYMAL_TRANSITION	HALLMARK_EPITHELIAL_MESENCHYMAL_TRANSITION	Details ...	135	-0.678109	-3.12949	0	0	0	707	tags=73%, list=21%, signal=89%
REACTOME_EXTRACELLULAR_MATRIX_ORGANIZATION	REACTOME_EXTRACELLULAR_MATRIX_ORGANIZATION	Details ...	43	-0.772931	-3.02458	0	0	0	356	tags=72%, list=11%, signal=80%
REACTOME_COLLAGEN_FORMATION	REACTOME_COLLAGEN_FORMATION	Details ...	32	-0.762303	-2.80981	0	0	0	310	tags=69%, list=9%, signal=75%
KEGG_ECM_RECEPTOR_INTERACTION	KEGG_ECM_RECEPTOR_INTERACTION	Details ...	35	-0.701676	-2.61674	0	0	0	613	tags=74%, list=18%, signal=90%
HALLMARK_COAGULATION	HALLMARK_COAGULATION	Details ...	47	-0.582451	-2.32432	0	0	0	1003	tags=72%, list=30%, signal=101%
REACTOME_GLYCOSAMINOGLYCAN_METABOLISM	REACTOME_GLYCOSAMINOGLYCAN_METABOLISM	Details ...	39	-0.568623	-2.20587	0	0.000291986	0.002	629	tags=54%, list=19%, signal=65%
HALLMARK_TNFA_SIGNALING_VIA_NFKB	HALLMARK_TNFA_SIGNALING_VIA_NFKB	Details ...	71	-0.517529	-2.2033	0	0.000250274	0.002	1328	tags=82%, list=39%, signal=132%
HALLMARK_INFLAMMATORY_RESPONSE	HALLMARK_INFLAMMATORY_RESPONSE	Details ...	61	-0.511715	-2.11967	0	0.000648097	0.006	1446	tags=89%, list=43%, signal=152%
REACTOME_METABOLISM_OF_CARBOHYDRATES	REACTOME_METABOLISM_OF_CARBOHYDRATES	Details ...	51	-0.521106	-2.11611	0	0.000576086	0.006	629	tags=45%, list=19%, signal=55%
REACTOME_NCAM_SIGNALING_FOR_NEURITE_OUT_GROWTH	REACTOME_NCAM_SIGNALING_FOR_NEURITE_OUT_GROWTH	Details ...	18	-0.661892	-2.09648	0	0.000691784	0.008	641	tags=61%, list=19%, signal=75%
REACTOME_CHONDROITIN_SULFATE_DERMATAN_SULFATE_METABOLISM	REACTOME_CHONDROITIN_SULFATE_DERMATAN_SULFATE_METABOLISM	Details ...	21	-0.618292	-2.08697	0	0.000865761	0.011	579	tags=57%, list=17%, signal=68%
HALLMARK_UV_RESPONSE_DN	HALLMARK_UV_RESPONSE_DN	Details ...	48	-0.513528	-2.07099	0	0.000933051	0.013	1478	tags=88%, list=44%, signal=153%
REACTOME_SIGNALING_BY_PDGF	REACTOME_SIGNALING_BY_PDGF	Details ...	33	-0.5597	-2.06688	0	0.000929204	0.014	733	tags=55%, list=22%, signal=69%
REACTOME_HEPARAN_SULFATE_HEPARIN_HS_GAG_METABOLISM	REACTOME_HEPARAN_SULFATE_HEPARIN_HS_GAG_METABOLISM	Details ...	16	-0.651928	-2.06547	0	0.000862832	0.014	324	tags=50%, list=10%, signal=55%
KEGG_FOCAL_ADHESION	KEGG_FOCAL_ADHESION	Details ...	80	-0.461892	-1.99811	0	0.00254887	0.043	553	tags=38%, list=16%, signal=44%
HALLMARK_UV_RESPONSE_UP	HALLMARK_UV_RESPONSE_UP	Details ...	28	-0.548399	-1.9917	0	0.00287977	0.051	774	tags=64%, list=23%, signal=83%
HALLMARK_KRAS_SIGNALING_UP	HALLMARK_KRAS_SIGNALING_UP	Details ...	65	-0.471053	-1.9841	0	0.00307597	0.058	1328	tags=77%, list=39%, signal=124%
REACTOME_INTEGRIN_CELL_SURFACE_INTERACTIONS	REACTOME_INTEGRIN_CELL_SURFACE_INTERACTIONS	Details ...	32	-0.535323	-1.97291	0.00113122	0.00343589	0.068	1395	tags=84%, list=41%, signal=142%
HALLMARK_HYPOXIA	HALLMARK_HYPOXIA	Details ...	70	-0.456461	-1.9294	0	0.00554183	0.114	1328	tags=74%, list=39%, signal=120%
KEGG_HYPERTROPHIC_CARDIOMYOPATHY_HCM	KEGG_HYPERTROPHIC_CARDIOMYOPATHY_HCM	Details ...	22	-0.569403	-1.9231	0.00118343	0.00552329	0.12	1240	tags=86%, list=37%, signal=135%
HALLMARK_ANGIOGENESIS	HALLMARK_ANGIOGENESIS		20	-0.567124	-1.88441	0.0036452	0.00857831	0.193	1324	tags=90%, list=39%, signal=147%
REACTOME_GPCR_LIGAND_BINDING	REACTOME_GPCR_LIGAND_BINDING		44	-0.48382	-1.87851	0.00225734	0.00854585	0.202	1318	tags=82%, list=39%, signal=132%
KEGG_CELL_ADHESION_MOLECULES_CAMS	KEGG_CELL_ADHESION_MOLECULES_CAMS		28	-0.529999	-1.8713	0	0.00885505	0.217	1532	tags=96%, list=45%, signal=175%
HALLMARK_MYOGENESIS	HALLMARK_MYOGENESIS		56	-0.457714	-1.86568	0.0010846	0.00888493	0.227	935	tags=59%, list=28%, signal=80%
REACTOME_CELL_SURFACE_INTERACTIONS_AT_THE_VASCULAR_WALL	REACTOME_CELL_SURFACE_INTERACTIONS_AT_THE_VASCULAR_WALL		25	-0.53495	-1.84781	0.00233918	0.0108607	0.276	1492	tags=92%, list=44%, signal=163%
KEGG_COMPLEMENT_AND_COAGULATION_CASCADES	KEGG_COMPLEMENT_AND_COAGULATION_CASCADES		22	-0.554961	-1.84459	0.00234192	0.010838	0.284	1521	tags=100%, list=45%, signal=180%
HALLMARK_APOPTOSIS	HALLMARK_APOPTOSIS		46	-0.459929	-1.83216	0.00110132	0.0124024	0.329	1478	tags=80%, list=44%, signal=141%
REACTOME_AXON_GUIDANCE	REACTOME_AXON_GUIDANCE		67	-0.439319	-1.83125	0	0.011991	0.329	1176	tags=58%, list=35%, signal=87%
KEGG_DILATED_CARDIOMYOPATHY	KEGG_DILATED_CARDIOMYOPATHY		24	-0.53168	-1.82408	0.00118343	0.0125052	0.348	1240	tags=83%, list=37%, signal=131%
REACTOME_CLASS_A1_RHODOPSIN_LIKE_RECEPTORS	REACTOME_CLASS_A1_RHODOPSIN_LIKE_RECEPTORS		30	-0.493149	-1.79584	0.00235294	0.0163421	0.445	1318	tags=83%, list=39%, signal=135%
KEGG_TGF_BETA_SIGNALING_PATHWAY	KEGG_TGF_BETA_SIGNALING_PATHWAY		32	-0.48767	-1.79179	0.00568828	0.0167115	0.46	892	tags=53%, list=26%, signal=71%
KEGG_CYTOKINE_CYTOKINE_RECEPTOR_INTERACTION	KEGG_CYTOKINE_CYTOKINE_RECEPTOR_INTERACTION		59	-0.432853	-1.78224	0.00214133	0.0183537	0.505	1541	tags=80%, list=45%, signal=144%
KEGG_VASCULAR_SMOOTH_MUSCLE_CONTRACTION	KEGG_VASCULAR_SMOOTH_MUSCLE_CONTRACTION		22	-0.5261	-1.77906	0.00125471	0.018273	0.515	1011	tags=68%, list=30%, signal=97%
REACTOME_SIGNALING_BY_GPCR	REACTOME_SIGNALING_BY_GPCR		84	-0.409012	-1.77539	0.00103199	0.0185287	0.532	1318	tags=70%, list=39%, signal=112%
KEGG_PATHWAYS_IN_CANCER	KEGG_PATHWAYS_IN_CANCER		82	-0.416304	-1.77037	0.00104058	0.018975	0.548	1326	tags=67%, list=39%, signal=108%
REACTOME_HEMOSTASIS	REACTOME_HEMOSTASIS		104	-0.392734	-1.76362	0	0.0196352	0.572	1542	tags=71%, list=46%, signal=127%
KEGG_CALCIUM_SIGNALING_PATHWAY	KEGG_CALCIUM_SIGNALING_PATHWAY		24	-0.515458	-1.76107	0.00357995	0.0195754	0.581	1210	tags=79%, list=36%, signal=122%
KEGG_LEISHMANIA_INFECTION	KEGG_LEISHMANIA_INFECTION		17	-0.556169	-1.75476	0.00374532	0.0203303	0.599	1286	tags=88%, list=38%, signal=142%
REACTOME_L1CAM_INTERACTIONS	REACTOME_L1CAM_INTERACTIONS		19	-0.538051	-1.75369	0.00363636	0.0201007	0.601	1161	tags=74%, list=34%, signal=111%
KEGG_TOLL_LIKE_RECEPTOR_SIGNALING_PATHWAY	KEGG_TOLL_LIKE_RECEPTOR_SIGNALING_PATHWAY		18	-0.544488	-1.74933	0.00987654	0.0203252	0.61	1286	tags=83%, list=38%, signal=134%
KEGG_ARRHYTHMOGENIC_RIGHT_VENTRICULAR_CARDIOMYOPATHY_ARVC	KEGG_ARRHYTHMOGENIC_RIGHT_VENTRICULAR_CARDIOMYOPATHY_ARVC		18	-0.538298	-1.73901	0.00888325	0.0220124	0.649	1529	tags=94%, list=45%, signal=171%
HALLMARK_APICAL_JUNCTION	HALLMARK_APICAL_JUNCTION		64	-0.409326	-1.72406	0.00317797	0.0251283	0.716	1631	tags=80%, list=48%, signal=151%
REACTOME_DEVELOPMENTAL_BIOLOGY	REACTOME_DEVELOPMENTAL_BIOLOGY		92	-0.387203	-1.70567	0.00103093	0.0293274	0.771	1631	tags=74%, list=48%, signal=139%
KEGG_MELANOMA	KEGG_MELANOMA		19	-0.522214	-1.70256	0.0146163	0.0294349	0.779	1470	tags=89%, list=43%, signal=157%
REACTOME_RESPONSE_TO_ELEVATED_PLATELET_CYTOSOLIC_CA2_	REACTOME_RESPONSE_TO_ELEVATED_PLATELET_CYTOSOLIC_CA2_		33	-0.460337	-1.69472	0.00455581	0.0308557	0.809	1521	tags=76%, list=45%, signal=136%
HALLMARK_COMPLEMENT	HALLMARK_COMPLEMENT		55	-0.411436	-1.68603	0.00322234	0.0328163	0.833	1592	tags=78%, list=47%, signal=145%
REACTOME_PLATELET_ACTIVATION_SIGNALING_AND_AGGREGATION	REACTOME_PLATELET_ACTIVATION_SIGNALING_AND_AGGREGATION		57	-0.402021	-1.66574	0.00873363	0.0387773	0.88	1563	tags=72%, list=46%, signal=131%
HALLMARK_ALLOGRAFT_REJECTION	HALLMARK_ALLOGRAFT_REJECTION		47	-0.41903	-1.65006	0.00882029	0.0441696	0.925	1541	tags=77%, list=45%, signal=139%
KEGG_SYSTEMIC_LUPUS_ERYTHEMATOSUS	KEGG_SYSTEMIC_LUPUS_ERYTHEMATOSUS		16	-0.522977	-1.6458	0.0160494	0.0449743	0.931	1254	tags=81%, list=37%, signal=128%
KEGG_LEUKOCYTE_TRANSENDOTHELIAL_MIGRATION	KEGG_LEUKOCYTE_TRANSENDOTHELIAL_MIGRATION		29	-0.445857	-1.64503	0.0091638	0.044371	0.933	1454	tags=76%, list=43%, signal=132%
HALLMARK_IL2_STAT5_SIGNALING	HALLMARK_IL2_STAT5_SIGNALING		55	-0.40296	-1.64413	0.00749465	0.0439493	0.935	1635	tags=82%, list=48%, signal=156%
REACTOME_PEPTIDE_LIGAND_BINDING_RECEPTORS	REACTOME_PEPTIDE_LIGAND_BINDING_RECEPTORS		19	-0.508167	-1.64078	0.0148883	0.0444951	0.939	1318	tags=89%, list=39%, signal=146%
REACTOME_GPCR_DOWNSTREAM_SIGNALING	REACTOME_GPCR_DOWNSTREAM_SIGNALING		69	-0.38301	-1.61552	0.00636943	0.0538627	0.975	1318	tags=68%, list=39%, signal=109%
KEGG_SMALL_CELL_LUNG_CANCER	KEGG_SMALL_CELL_LUNG_CANCER		18	-0.49388	-1.59289	0.0262172	0.0639043	0.985	1161	tags=72%, list=34%, signal=109%
HALLMARK_TGF_BETA_SIGNALING	HALLMARK_TGF_BETA_SIGNALING		30	-0.441395	-1.59204	0.0234192	0.0631884	0.986	1598	tags=83%, list=47%, signal=156%
HALLMARK_P53_PATHWAY	HALLMARK_P53_PATHWAY		45	-0.408251	-1.58813	0.0173536	0.0642654	0.988	1556	tags=78%, list=46%, signal=142%
KEGG_REGULATION_OF_ACTIN_CYTOSKELETON	KEGG_REGULATION_OF_ACTIN_CYTOSKELETON		48	-0.38717	-1.57493	0.0230769	0.0701104	0.991	1524	tags=71%, list=45%, signal=127%
KEGG_VIRAL_MYOCARDITIS	KEGG_VIRAL_MYOCARDITIS		16	-0.502128	-1.56252	0.0459057	0.0760909	0.995	1630	tags=94%, list=48%, signal=180%
REACTOME_PLATELET_HOMEOSTASIS	REACTOME_PLATELET_HOMEOSTASIS		16	-0.501868	-1.55685	0.0325815	0.0781109	0.997	1256	tags=81%, list=37%, signal=129%
KEGG_WNT_SIGNALING_PATHWAY	KEGG_WNT_SIGNALING_PATHWAY		25	-0.441929	-1.54786	0.0399061	0.0826563	0.999	216	tags=24%, list=6%, signal=25%
REACTOME_GASTRIN_CREB_SIGNALLING_PATHWAY_VIA_PKC_AND_MAPK	REACTOME_GASTRIN_CREB_SIGNALLING_PATHWAY_VIA_PKC_AND_MAPK		30	-0.420867	-1.53818	0.0310702	0.0867879	0.999	1608	tags=83%, list=47%, signal=157%
KEGG_FC_GAMMA_R_MEDIATED_PHAGOCYTOSIS	KEGG_FC_GAMMA_R_MEDIATED_PHAGOCYTOSIS		18	-0.474055	-1.53084	0.0504926	0.0898256	1	1516	tags=83%, list=45%, signal=150%
HALLMARK_INTERFERON_GAMMA_RESPONSE	HALLMARK_INTERFERON_GAMMA_RESPONSE		38	-0.393827	-1.51184	0.0371991	0.101555	1	1358	tags=68%, list=40%, signal=113%
KEGG_PANCREATIC_CANCER	KEGG_PANCREATIC_CANCER		18	-0.466427	-1.50956	0.0479616	0.101469	1	1326	tags=72%, list=39%, signal=118%
KEGG_NEUROACTIVE_LIGAND_RECEPTOR_INTERACTION	KEGG_NEUROACTIVE_LIGAND_RECEPTOR_INTERACTION		28	-0.42404	-1.5047	0.0485207	0.10344	1	1230	tags=75%, list=36%, signal=117%
KEGG_MAPK_SIGNALING_PATHWAY	KEGG_MAPK_SIGNALING_PATHWAY		65	-0.35241	-1.49628	0.0320856	0.108415	1	1168	tags=52%, list=34%, signal=78%
KEGG_AXON_GUIDANCE	KEGG_AXON_GUIDANCE		26	-0.422873	-1.48331	0.0536756	0.116736	1	1653	tags=88%, list=49%, signal=171%
REACTOME_G_ALPHA_Q_SIGNALLING_EVENTS	REACTOME_G_ALPHA_Q_SIGNALLING_EVENTS		24	-0.422293	-1.46096	0.0677765	0.134003	1	1608	tags=88%, list=47%, signal=165%
KEGG_ADHERENS_JUNCTION	KEGG_ADHERENS_JUNCTION		17	-0.461332	-1.44953	0.0749064	0.142037	1	1424	tags=71%, list=42%, signal=121%
HALLMARK_MITOTIC_SPINDLE	HALLMARK_MITOTIC_SPINDLE		38	-0.379418	-1.44558	0.0634038	0.143665	1	1880	tags=92%, list=55%, signal=205%
REACTOME_SEMAPHORIN_INTERACTIONS	REACTOME_SEMAPHORIN_INTERACTIONS		21	-0.429871	-1.43806	0.0814371	0.148974	1	1792	tags=95%, list=53%, signal=201%
REACTOME_CELL_CELL_COMMUNICATION	REACTOME_CELL_CELL_COMMUNICATION		23	-0.420118	-1.42908	0.087886	0.15545	1	1576	tags=91%, list=47%, signal=170%
REACTOME_SIGNALING_BY_RHO_GTPASES	REACTOME_SIGNALING_BY_RHO_GTPASES		27	-0.390778	-1.38175	0.0887574	0.204123	1	1896	tags=93%, list=56%, signal=209%
HALLMARK_GLYCOLYSIS	HALLMARK_GLYCOLYSIS		38	-0.354391	-1.37304	0.0965208	0.211598	1	693	tags=34%, list=20%, signal=43%
BIOCARTA_INTEGRIN_PATHWAY	BIOCARTA_INTEGRIN_PATHWAY		15	-0.449748	-1.37289	0.106195	0.208929	1	1872	tags=100%, list=55%, signal=222%
HALLMARK_CHOLESTEROL_HOMEOSTASIS	HALLMARK_CHOLESTEROL_HOMEOSTASIS		19	-0.423309	-1.36017	0.132319	0.221795	1	1512	tags=79%, list=45%, signal=142%
KEGG_GAP_JUNCTION	KEGG_GAP_JUNCTION		21	-0.402023	-1.35344	0.124542	0.227228	1	1542	tags=76%, list=46%, signal=139%
REACTOME_CELL_JUNCTION_ORGANIZATION	REACTOME_CELL_JUNCTION_ORGANIZATION		20	-0.407671	-1.34872	0.125763	0.230635	1	1576	tags=90%, list=47%, signal=167%
REACTOME_G_ALPHA_I_SIGNALLING_EVENTS	REACTOME_G_ALPHA_I_SIGNALLING_EVENTS		23	-0.39867	-1.34808	0.136256	0.228472	1	1563	tags=87%, list=46%, signal=160%
REACTOME_PHOSPHOLIPID_METABOLISM	REACTOME_PHOSPHOLIPID_METABOLISM		27	-0.376263	-1.3273	0.138211	0.25267	1	522	tags=26%, list=15%, signal=30%
HALLMARK_ANDROGEN_RESPONSE	HALLMARK_ANDROGEN_RESPONSE		25	-0.376248	-1.31529	0.162708	0.265342	1	1547	tags=76%, list=46%, signal=139%
REACTOME_PPARA_ACTIVATES_GENE_EXPRESSION	REACTOME_PPARA_ACTIVATES_GENE_EXPRESSION		18	-0.391439	-1.26419	0.202206	0.337109	1	1311	tags=61%, list=39%, signal=99%
KEGG_GNRH_SIGNALING_PATHWAY	KEGG_GNRH_SIGNALING_PATHWAY		18	-0.389474	-1.24642	0.227441	0.361871	1	735	tags=39%, list=22%, signal=49%
REACTOME_POST_TRANSLATIONAL_PROTEIN_MODIFICATION	REACTOME_POST_TRANSLATIONAL_PROTEIN_MODIFICATION		33	-0.335036	-1.24465	0.213394	0.360709	1	629	tags=30%, list=19%, signal=37%
HALLMARK_IL6_JAK_STAT3_SIGNALING	HALLMARK_IL6_JAK_STAT3_SIGNALING		26	-0.34572	-1.22781	0.220917	0.383916	1	1286	tags=58%, list=38%, signal=92%
KEGG_PATHOGENIC_ESCHERICHIA_COLI_INFECTION	KEGG_PATHOGENIC_ESCHERICHIA_COLI_INFECTION		18	-0.370292	-1.22236	0.245943	0.388403	1	1968	tags=94%, list=58%, signal=224%
REACTOME_DIABETES_PATHWAYS	REACTOME_DIABETES_PATHWAYS		27	-0.340251	-1.21862	0.213038	0.389953	1	1149	tags=41%, list=34%, signal=61%
KEGG_LYSOSOME	KEGG_LYSOSOME		20	-0.363608	-1.21716	0.24557	0.388249	1	1871	tags=90%, list=55%, signal=200%
HALLMARK_XENOBIOTIC_METABOLISM	HALLMARK_XENOBIOTIC_METABOLISM		33	-0.332555	-1.21679	0.209195	0.384437	1	1229	tags=58%, list=36%, signal=89%
KEGG_GLIOMA	KEGG_GLIOMA		15	-0.400005	-1.20561	0.25188	0.39844	1	1692	tags=80%, list=50%, signal=159%
KEGG_PROSTATE_CANCER	KEGG_PROSTATE_CANCER		21	-0.36021	-1.20342	0.233173	0.397923	1	1475	tags=71%, list=44%, signal=126%
REACTOME_G_ALPHA_S_SIGNALLING_EVENTS	REACTOME_G_ALPHA_S_SIGNALLING_EVENTS		19	-0.368063	-1.18945	0.232824	0.417039	1	1186	tags=68%, list=35%, signal=105%
KEGG_P53_SIGNALING_PATHWAY	KEGG_P53_SIGNALING_PATHWAY		16	-0.379738	-1.17222	0.285714	0.442205	1	1299	tags=69%, list=38%, signal=111%
REACTOME_MEMBRANE_TRAFFICKING	REACTOME_MEMBRANE_TRAFFICKING		26	-0.327706	-1.16768	0.288416	0.445329	1	1901	tags=81%, list=56%, signal=183%
REACTOME_METABOLISM_OF_LIPIDS_AND_LIPOPROTEINS	REACTOME_METABOLISM_OF_LIPIDS_AND_LIPOPROTEINS		76	-0.271417	-1.16351	0.244726	0.447891	1	1313	tags=47%, list=39%, signal=76%
KEGG_MELANOGENESIS	KEGG_MELANOGENESIS		18	-0.359595	-1.15484	0.317746	0.4583	1	1582	tags=78%, list=47%, signal=145%
REACTOME_INNATE_IMMUNE_SYSTEM	REACTOME_INNATE_IMMUNE_SYSTEM		41	-0.298074	-1.15097	0.306326	0.460102	1	1741	tags=71%, list=51%, signal=144%
KEGG_COLORECTAL_CANCER	KEGG_COLORECTAL_CANCER		16	-0.3637	-1.13708	0.332457	0.47979	1	1424	tags=69%, list=42%, signal=118%
REACTOME_SIGNALING_BY_ILS	REACTOME_SIGNALING_BY_ILS		16	-0.348256	-1.11476	0.363524	0.514387	1	1877	tags=88%, list=55%, signal=195%
REACTOME_SIGNALING_BY_TGF_BETA_RECEPTOR_COMPLEX	REACTOME_SIGNALING_BY_TGF_BETA_RECEPTOR_COMPLEX		25	-0.317843	-1.11258	0.348341	0.512976	1	1657	tags=64%, list=49%, signal=124%
KEGG_CHEMOKINE_SIGNALING_PATHWAY	KEGG_CHEMOKINE_SIGNALING_PATHWAY		23	-0.323623	-1.10397	0.351449	0.52308	1	1872	tags=87%, list=55%, signal=193%
REACTOME_ADAPTIVE_IMMUNE_SYSTEM	REACTOME_ADAPTIVE_IMMUNE_SYSTEM		81	-0.256867	-1.10217	0.331217	0.521284	1	1657	tags=62%, list=49%, signal=118%
REACTOME_IMMUNE_SYSTEM	REACTOME_IMMUNE_SYSTEM		135	-0.241794	-1.09473	0.337056	0.52931	1	1742	tags=64%, list=51%, signal=126%
REACTOME_TOLL_RECEPTOR_CASCADES	REACTOME_TOLL_RECEPTOR_CASCADES		24	-0.311102	-1.07248	0.377336	0.563575	1	1458	tags=54%, list=43%, signal=94%
KEGG_CELL_CYCLE	KEGG_CELL_CYCLE		21	-0.31732	-1.07213	0.388221	0.558753	1	891	tags=33%, list=26%, signal=45%
REACTOME_BIOLOGICAL_OXIDATIONS	REACTOME_BIOLOGICAL_OXIDATIONS		18	-0.329479	-1.05754	0.422414	0.579771	1	429	tags=28%, list=13%, signal=32%
REACTOME_UNFOLDED_PROTEIN_RESPONSE	REACTOME_UNFOLDED_PROTEIN_RESPONSE		17	-0.328514	-1.05251	0.399254	0.583392	1	1986	tags=88%, list=59%, signal=212%
REACTOME_DOWNSTREAM_SIGNALING_OF_ACTIVATED_FGFR	REACTOME_DOWNSTREAM_SIGNALING_OF_ACTIVATED_FGFR		18	-0.323326	-1.03943	0.435323	0.601452	1	845	tags=39%, list=25%, signal=52%
KEGG_JAK_STAT_SIGNALING_PATHWAY	KEGG_JAK_STAT_SIGNALING_PATHWAY		30	-0.287185	-1.03671	0.433447	0.600586	1	1864	tags=80%, list=55%, signal=176%
REACTOME_FATTY_ACID_TRIACYLGLYCEROL_AND_KETONE_BODY_METABOLISM	REACTOME_FATTY_ACID_TRIACYLGLYCEROL_AND_KETONE_BODY_METABOLISM		27	-0.287918	-1.02452	0.433566	0.615938	1	1311	tags=52%, list=39%, signal=84%
REACTOME_NEUROTRANSMITTER_RECEPTOR_BINDING_AND_DOWNSTREAM_TRANSMISSION_IN_THE_POSTSYNAPTIC_CELL	REACTOME_NEUROTRANSMITTER_RECEPTOR_BINDING_AND_DOWNSTREAM_TRANSMISSION_IN_THE_POSTSYNAPTIC_CELL		22	-0.302981	-1.02397	0.440098	0.611325	1	1210	tags=55%, list=36%, signal=84%
KEGG_RENAL_CELL_CARCINOMA	KEGG_RENAL_CELL_CARCINOMA		22	-0.302791	-1.01726	0.468639	0.617151	1	1472	tags=64%, list=43%, signal=112%
REACTOME_SIGNALING_BY_ERBB2	REACTOME_SIGNALING_BY_ERBB2		20	-0.29579	-0.978955	0.504263	0.679076	1	1158	tags=50%, list=34%, signal=76%
REACTOME_SIGNALING_BY_FGFR	REACTOME_SIGNALING_BY_FGFR		21	-0.285788	-0.948026	0.538647	0.727613	1	845	tags=33%, list=25%, signal=44%
REACTOME_SLC_MEDIATED_TRANSMEMBRANE_TRANSPORT	REACTOME_SLC_MEDIATED_TRANSMEMBRANE_TRANSPORT		34	-0.248372	-0.928329	0.555804	0.756074	1	1574	tags=65%, list=46%, signal=120%
REACTOME_MHC_CLASS_II_ANTIGEN_PRESENTATION	REACTOME_MHC_CLASS_II_ANTIGEN_PRESENTATION		17	-0.290208	-0.920114	0.586877	0.764498	1	1885	tags=76%, list=56%, signal=172%
REACTOME_TRANSCRIPTIONAL_ACTIVITY_OF_SMAD2_SMAD3_SMAD4_HETEROTRIMER	REACTOME_TRANSCRIPTIONAL_ACTIVITY_OF_SMAD2_SMAD3_SMAD4_HETEROTRIMER		16	-0.293524	-0.911157	0.593711	0.773109	1	1657	tags=63%, list=49%, signal=122%
KEGG_CHRONIC_MYELOID_LEUKEMIA	KEGG_CHRONIC_MYELOID_LEUKEMIA		19	-0.276068	-0.897664	0.609938	0.788148	1	1307	tags=53%, list=39%, signal=85%
REACTOME_DOWNSTREAM_SIGNAL_TRANSDUCTION	REACTOME_DOWNSTREAM_SIGNAL_TRANSDUCTION		18	-0.271444	-0.880611	0.629988	0.809954	1	1158	tags=44%, list=34%, signal=67%
REACTOME_SIGNALLING_BY_NGF	REACTOME_SIGNALLING_BY_NGF		42	-0.224749	-0.879541	0.655666	0.804759	1	1915	tags=74%, list=57%, signal=168%
REACTOME_SIGNALING_BY_FGFR_IN_DISEASE	REACTOME_SIGNALING_BY_FGFR_IN_DISEASE		23	-0.256289	-0.873804	0.64186	0.807359	1	845	tags=30%, list=25%, signal=40%
BIOCARTA_MAPK_PATHWAY	BIOCARTA_MAPK_PATHWAY		22	-0.25292	-0.841808	0.678441	0.850692	1	1919	tags=77%, list=57%, signal=177%
HALLMARK_ADIPOGENESIS	HALLMARK_ADIPOGENESIS		37	-0.215588	-0.832816	0.694665	0.857003	1	1171	tags=35%, list=35%, signal=53%
REACTOME_MYD88_MAL_CASCADE_INITIATED_ON_PLASMA_MEMBRANE	REACTOME_MYD88_MAL_CASCADE_INITIATED_ON_PLASMA_MEMBRANE		17	-0.257616	-0.832245	0.681416	0.850768	1	1787	tags=71%, list=53%, signal=149%
HALLMARK_SPERMATOGENESIS	HALLMARK_SPERMATOGENESIS		16	-0.268489	-0.820648	0.695107	0.861814	1	964	tags=38%, list=28%, signal=52%
REACTOME_CYTOKINE_SIGNALING_IN_IMMUNE_SYSTEM	REACTOME_CYTOKINE_SIGNALING_IN_IMMUNE_SYSTEM		39	-0.20933	-0.813878	0.743848	0.864853	1	1877	tags=67%, list=55%, signal=148%
REACTOME_SIGNALING_BY_EGFR_IN_CANCER	REACTOME_SIGNALING_BY_EGFR_IN_CANCER		23	-0.232065	-0.808099	0.706651	0.866222	1	1404	tags=48%, list=41%, signal=81%
REACTOME_ACTIVATED_TLR4_SIGNALLING	REACTOME_ACTIVATED_TLR4_SIGNALLING		17	-0.257616	-0.804503	0.723668	0.864748	1	1787	tags=71%, list=53%, signal=149%
REACTOME_SIGNALING_BY_NOTCH	REACTOME_SIGNALING_BY_NOTCH		20	-0.239953	-0.782927	0.757969	0.887165	1	1407	tags=50%, list=42%, signal=85%
REACTOME_NGF_SIGNALLING_VIA_TRKA_FROM_THE_PLASMA_MEMBRANE	REACTOME_NGF_SIGNALLING_VIA_TRKA_FROM_THE_PLASMA_MEMBRANE		29	-0.213581	-0.769419	0.782708	0.898675	1	1915	tags=76%, list=57%, signal=173%
KEGG_ENDOCYTOSIS	KEGG_ENDOCYTOSIS		38	-0.194448	-0.73623	0.81069	0.933048	1	1920	tags=79%, list=57%, signal=180%
KEGG_PURINE_METABOLISM	KEGG_PURINE_METABOLISM		26	-0.207809	-0.732711	0.805848	0.93026	1	1175	tags=42%, list=35%, signal=64%
HALLMARK_MTORC1_SIGNALING	HALLMARK_MTORC1_SIGNALING		38	-0.187662	-0.719635	0.824777	0.938269	1	693	tags=21%, list=20%, signal=26%
REACTOME_FACTORS_INVOLVED_IN_MEGAKARYOCYTE_DEVELOPMENT_AND_PLATELET_PRODUCTION	REACTOME_FACTORS_INVOLVED_IN_MEGAKARYOCYTE_DEVELOPMENT_AND_PLATELET_PRODUCTION		15	-0.227552	-0.701759	0.82236	0.951319	1	523	tags=20%, list=15%, signal=24%
REACTOME_GENERIC_TRANSCRIPTION_PATHWAY	REACTOME_GENERIC_TRANSCRIPTION_PATHWAY		61	-0.167823	-0.690076	0.880297	0.956777	1	333	tags=11%, list=10%, signal=12%
REACTOME_SIGNALING_BY_NOTCH1	REACTOME_SIGNALING_BY_NOTCH1		15	-0.219079	-0.678179	0.852398	0.961744	1	1164	tags=40%, list=34%, signal=61%
REACTOME_METABOLISM_OF_PROTEINS	REACTOME_METABOLISM_OF_PROTEINS		94	-0.151779	-0.671832	0.923958	0.960781	1	629	tags=14%, list=19%, signal=17%
HALLMARK_PROTEIN_SECRETION	HALLMARK_PROTEIN_SECRETION		20	-0.196585	-0.646809	0.894349	0.977032	1	1922	tags=70%, list=57%, signal=161%
REACTOME_TRAF6_MEDIATED_INDUCTION_OF_NFKB_AND_MAP_KINASES_UPON_TLR7_8_OR_9_ACTIVATION	REACTOME_TRAF6_MEDIATED_INDUCTION_OF_NFKB_AND_MAP_KINASES_UPON_TLR7_8_OR_9_ACTIVATION		15	-0.206979	-0.638694	0.90099	0.977209	1	1787	tags=67%, list=53%, signal=140%
REACTOME_INTERFERON_SIGNALING	REACTOME_INTERFERON_SIGNALING		22	-0.189841	-0.637462	0.89261	0.971421	1	2560	tags=95%, list=76%, signal=388%
KEGG_PROGESTERONE_MEDIATED_OOCYTE_MATURATION	KEGG_PROGESTERONE_MEDIATED_OOCYTE_MATURATION		15	-0.207645	-0.625371	0.900654	0.974769	1	1158	tags=47%, list=34%, signal=71%
KEGG_TIGHT_JUNCTION	KEGG_TIGHT_JUNCTION		23	-0.176293	-0.60795	0.905101	0.981005	1	1631	tags=61%, list=48%, signal=117%
KEGG_GLYCEROPHOSPHOLIPID_METABOLISM	KEGG_GLYCEROPHOSPHOLIPID_METABOLISM		15	-0.196714	-0.607114	0.911055	0.974811	1	293	tags=13%, list=9%, signal=15%
KEGG_NEUROTROPHIN_SIGNALING_PATHWAY	KEGG_NEUROTROPHIN_SIGNALING_PATHWAY		21	-0.17618	-0.593624	0.920673	0.977327	1	1907	tags=71%, list=56%, signal=162%
REACTOME_SIGNALING_BY_THE_B_CELL_RECEPTOR_BCR	REACTOME_SIGNALING_BY_THE_B_CELL_RECEPTOR_BCR		17	-0.187527	-0.589719	0.923077	0.973062	1	1158	tags=35%, list=34%, signal=53%
REACTOME_CLASS_I_MHC_MEDIATED_ANTIGEN_PROCESSING_PRESENTATION	REACTOME_CLASS_I_MHC_MEDIATED_ANTIGEN_PROCESSING_PRESENTATION		35	-0.156437	-0.586739	0.929054	0.968349	1	1657	tags=51%, list=49%, signal=100%
REACTOME_MITOTIC_G1_G1_S_PHASES	REACTOME_MITOTIC_G1_G1_S_PHASES		19	-0.179261	-0.574871	0.934146	0.968703	1	546	tags=16%, list=16%, signal=19%
HALLMARK_FATTY_ACID_METABOLISM	HALLMARK_FATTY_ACID_METABOLISM		23	-0.167373	-0.568575	0.940191	0.965804	1	1198	tags=39%, list=35%, signal=60%
KEGG_ALZHEIMERS_DISEASE	KEGG_ALZHEIMERS_DISEASE		30	-0.154891	-0.55747	0.952546	0.965455	1	1283	tags=37%, list=38%, signal=58%
HALLMARK_HEME_METABOLISM	HALLMARK_HEME_METABOLISM		25	-0.136548	-0.488326	0.973287	0.986603	1	2714	tags=96%, list=80%, signal=479%
KEGG_INSULIN_SIGNALING_PATHWAY	KEGG_INSULIN_SIGNALING_PATHWAY		19	-0.117897	-0.380917	0.997512	0.997623	1	348	tags=11%, list=10%, signal=12%
